# Supplementary material for: Kidney-Related Function of Mitochondrial Protein Mitoregulin
Source: Int J Mol Sci. 2023 May 22;24(10):9106. doi: 10.3390/ijms24109106 (PMC10219308; doi:10.3390/ijms24109106)
Supplement: Supplementary file 1 [file ijms-24-09106-s001.zip]

Archive with 2 entries (2 files):
- Averina IJMS kidney SI.pdf
- Supplemenatry table s1.xlsx
