# Supplementary material for: Kidney-Related Function of Mitochondrial Protein Mitoregulin
Source: Int J Mol Sci. 2023 May 22;24(10):9106. doi: 10.3390/ijms24109106 (PMC10219308; doi:10.3390/ijms24109106)
Supplement: Supplementary file 1 [file ijms-24-09106-s001.zip › Supplemenatry table s1.xlsx]

## Sheet: kidney differential gene expres
GeneID	logFC Mtln KO vs WT kidney	AveExpr	t	P,Value	adj,P,Val	B
Mtln	-7.79996	2.39047	-15.6755	1.05379e-05	0.0382786	2.80322
Azgp1	-5.9723	3.71036	-3.08004	0.0248848	0.0442961	-3.18275
Igkv3-2	-4.21766	0.031404	-6.82445	0.000759837	0.0382786	0.0424202
Igkv6-23	-4.13858	0.0104856	-6.92159	0.000708875	0.0382786	0.0951044
Igha	-3.72631	6.42794	-5.34177	0.00245288	0.0382786	-1.24745
Ano3	-3.69369	-0.22734	-16.6622	3.98607e-06	0.0382786	3.00815
Ccl28	-3.68627	3.33162	-5.70988	0.00179481	0.0382786	-0.641575
Jchain	-3.67845	3.7503	-7.2884	0.000549278	0.0382786	0.476737
Igkv12-41	-3.55741	-0.278396	-5.99596	0.00142259	0.0382786	-0.504844
Gcnt1	-3.49955	5.12473	-2.98537	0.0278833	0.049413	-3.70305
Igkj2	-3.42088	-0.351271	-6.32256	0.00110236	0.0382786	-0.3069
Iglc1	-3.40775	0.546248	-2.88498	0.0315049	0.0555343	-3.32433
Gm15459	-3.40247	2.69789	-4.74276	0.00422289	0.0382786	-1.45113
Igkc	-3.38191	6.97776	-3.89521	0.00989871	0.0382786	-2.86427
C1s1	-3.36708	1.43668	-2.65784	0.0417566	0.0726207	-3.57576
Catspere2	-3.35249	1.45033	-3.38844	0.0173444	0.0382786	-2.74464
C1ra	-3.33841	1.24225	-2.85345	0.0327469	0.0576067	-3.34154
Lrrc31	-3.32621	-0.398786	-7.60249	0.000445249	0.0382786	0.368076
Gm22513	-3.29245	-0.410596	-5.59188	0.00198051	0.0382786	-0.79419
Gm11814	-3.28777	2.53088	-2.38782	0.0588926	0.0971309	-4.03702
Gm7993	-3.27615	1.65218	-2.44245	0.0548959	0.0908925	-3.85103
Fam151a	-3.20215	1.7431	-2.01977	0.0952792	0.151247	-4.39221
H2-Q7	-3.15272	0.608276	-3.65326	0.0128737	0.0382786	-2.46984
Ces1g	-3.1113	1.65011	-2.81611	0.0342875	0.0601753	-3.41006
Gm11127	-3.07961	0.291419	-4.15283	0.00755662	0.0382786	-1.97825
Igkv3-4	-3.0685	-0.544194	-14.2488	9.70625e-06	0.0382786	2.47831
Gm6969	-3.06762	-0.0194625	-7.17071	0.000595413	0.0382786	0.141214
Tff1	-3.00258	-0.57052	-15.7232	5.5477e-06	0.0382786	2.65482
Gnat2	-2.99371	-0.587951	-8.37374	0.000273965	0.0382786	0.640195
Rpsa-ps10	-2.9153	5.93555	-30.9607	1.13112e-07	0.00600126	7.36919
Igkj1	-2.89986	-0.614695	-7.07067	0.00063822	0.0382786	0.058139
Catspere1	-2.87251	-0.632614	-9.72363	0.000108922	0.0382786	1.20332
Gm9260	-2.83985	-0.671168	-5.25886	0.00263741	0.0382786	-1.05923
Ighg1	-2.83567	0.923492	-3.34881	0.0181527	0.0382786	-2.77902
Ighj2	-2.78884	0.0850712	-4.32591	0.00633805	0.0382786	-1.81918
Gm11476	-2.77698	-0.693042	-9.86999	8.96543e-05	0.0382786	1.31116
Tm4sf4	-2.71485	-0.175652	-2.95871	0.028798	0.0509523	-3.22701
Cacng4	-2.70618	-0.717107	-5.21576	0.00273965	0.0382786	-1.09544
Ighm	-2.67894	5.21791	-9.3158	0.000159251	0.0382786	1.70127
Nrxn2	-2.67679	5.28757	-16.2854	8.60957e-06	0.0382786	4.29049
Tmem61	-2.67032	1.34131	-3.32711	0.0186132	0.0382786	-2.81213
Gm50103	-2.65463	-0.231783	-6.91105	0.000714209	0.0382786	-0.034576
Gm45792	-2.63366	1.62975	-2.28649	0.067152	0.109848	-4.06374
Col6a6	-2.62661	4.58544	-12.1576	4.01324e-05	0.0382786	2.9218
Gm43305	-2.62618	2.81282	-1.61316	0.163385	0.241612	-5.13573
Igkv8-27	-2.61924	-0.767618	-12.92	1.6883e-05	0.0382786	2.11267
Gm15772	-2.60728	3.69064	-3.04112	0.0260722	0.0463459	-3.44666
Gm6916	-2.5994	-0.751515	-3.31443	0.0188882	0.0382786	-2.81866
D030055H07Rik	-2.59075	0.271764	-3.21783	0.0211393	0.0382786	-2.9216
Bod1-ps	-2.55256	0.274236	-5.19524	0.00278993	0.0382786	-1.11734
Gm42732	-2.53637	-0.0444515	-4.33917	0.00625433	0.0382786	-1.80932
Iglv1	-2.5347	0.229782	-3.2096	0.0213446	0.0382786	-2.92865
Ighj4	-2.52394	-0.0521158	-4.19843	0.00721142	0.0382786	-1.93616
Ighj1	-2.51004	-0.311614	-5.29815	0.00254804	0.0382786	-1.03691
Igkv4-72	-2.5021	-0.828047	-12.0088	2.54767e-05	0.0382786	1.90359
Gm28438	-2.49493	6.77162	-1.32478	0.238623	0.334851	-6.19154
Gm12678	-2.49345	1.29852	-2.5903	0.0454677	0.0778503	-3.6584
Gm14023	-2.48661	-0.828047	-9.51903	9.27711e-05	0.0382786	1.26969
Gm3650	-2.48661	-0.828047	-9.51903	9.27711e-05	0.0382786	1.26969
1700028P14Rik	-2.47472	-0.81587	-3.21602	0.0211842	0.0382786	-2.92187
H2af-ps2	-2.45489	2.5969	-1.8155	0.124905	0.190403	-4.84544
Gm15635	-2.39823	-0.882931	-4.25982	0.00677474	0.0382786	-1.88302
Pik3cg	-2.39439	-0.868783	-5.7858	0.00168601	0.0382786	-0.72253
Igkv8-19	-2.38896	-0.884055	-1.66699	0.152133	0.226924	-4.74601
Igkv14-111	-2.36288	-0.896774	-9.11098	0.000118001	0.0382786	1.1015
Gm15513	-2.3591	-0.896774	-8.73072	0.000148954	0.0382786	0.966724
Ighg2c	-2.34989	2.36215	-1.90651	0.110692	0.171022	-4.68758
F5	-2.34496	-0.123036	-3.10745	0.0240845	0.0429176	-3.04112
Fbxl21	-2.32929	0.126977	-6.0913	0.00131907	0.0382786	-0.538497
Gm47021	-2.32756	-0.376502	-2.12189	0.0832802	0.133801	-4.20921
Snord49a	-2.32173	4.18776	-2.54256	0.0483057	0.0819974	-4.20761
Gm43759	-2.31273	-0.408405	-3.86034	0.010275	0.0382786	-2.25492
Igkv3-12	-2.31204	-0.908951	-6.36618	0.00106629	0.0382786	-0.383569
Muc19	-2.31204	-0.908951	-6.36618	0.00106629	0.0382786	-0.383569
Gm20627	-2.30655	-0.900363	-3.21427	0.0212279	0.0382786	-2.91828
Gm42937	-2.28878	0.10547	-4.91881	0.00358269	0.0382786	-1.33736
Igkv8-21	-2.27655	-0.957202	-3.3505	0.0181174	0.0382786	-2.76869
Gfra1	-2.26954	1.42479	-4.63444	0.00468201	0.0382786	-1.54405
Snord71	-2.25722	1.57343	-3.51192	0.0150731	0.0382786	-2.63519
Igkv19-93	-2.25564	-0.979586	-1.78708	0.12971	0.197091	-4.5868
Xlr3a	-2.24778	-0.0280509	-3.24786	0.0204091	0.0382786	-2.88181
Gm47798	-2.2447	-0.957202	-9.8671	7.61052e-05	0.0382786	1.30687
Gm47795	-2.24254	-0.957202	-9.55781	9.07175e-05	0.0382786	1.21467
Spr-ps1	-2.24037	0.34692	-3.23708	0.020668	0.0382786	-2.89109
Igkv6-15	-2.22911	0.742129	-2.14169	0.0811423	0.130659	-4.16328
Ighv1-14	-2.22563	-0.981267	-3.48344	0.0155656	0.0382786	-2.62871
Slc10a6	-2.20784	1.02247	-2.45829	0.0537918	0.090149	-3.79827
Prdx2-ps1	-2.19629	2.82798	-2.18368	0.0767941	0.124121	-4.41844
Tdg	-2.17915	0.894806	-2.53084	0.0490314	0.0831547	-3.7016
Cyp26a1	-2.17853	-0.428881	-3.60238	0.0136208	0.0382786	-2.51158
Muc6	-2.17853	-0.428881	-3.60238	0.0136208	0.0382786	-2.51158
Igkv10-96	-2.17625	-0.0287244	-1.628	0.160205	0.237598	-4.78906
Igkv5-39	-2.1707	-0.97135	-3.83761	0.0105291	0.0382786	-2.27565
Snord55	-2.16789	2.73168	-3.54663	0.0144961	0.0382786	-2.71748
Igkv3-1	-2.16602	-0.951172	-1.751	0.136077	0.205602	-4.63476
5330439K02Rik	-2.15873	-0.989856	-5.78918	0.00168134	0.0382786	-0.742822
Xlr3b	-2.1537	0.843044	-2.30244	0.0657743	0.107741	-3.97282
Igkv4-63	-2.12628	-0.998762	-1.54415	0.179002	0.261989	-4.86878
Igkj5	-2.12573	-1.0196	-4.917	0.0035887	0.0382786	-1.35034
Cyb5d1	-2.11866	-0.495943	-3.85401	0.0103451	0.0382786	-2.26025
Gm14122	-2.11486	-1.01763	-10.2286	6.23667e-05	0.0382786	1.37054
Prg2	-2.11486	-1.01763	-10.2286	6.23667e-05	0.0382786	1.37054
Slco1a1	-2.11432	6.12365	-4.70148	0.00439145	0.0382786	-1.91365
Igkv6-20	-2.09675	-0.479691	-2.34366	0.0623507	0.102478	-3.92666
Mep1a	-2.09108	8.34509	-10.179	0.000100992	0.0382786	2.06976
Ttr	-2.08844	5.11379	-2.19288	0.0758753	0.123014	-4.84733
Gm5187	-2.0747	-0.00203099	-2.75004	0.0372119	0.0650494	-3.43354
Gm14130	-2.06935	-0.280034	-3.46063	0.0159733	0.0382786	-2.65352
Fkbp1b	-2.06873	1.15378	-2.18696	0.0764649	0.123868	-4.14263
Gapdhs	-2.06631	-0.280034	-3.43046	0.0165309	0.0382786	-2.68492
Dnah12	-2.06071	-1.03811	-6.66891	0.000718249	0.0382786	-0.125625
Ighv1-53	-2.06071	-1.03811	-6.66891	0.000718249	0.0382786	-0.125625
Gm17022	-2.04509	-0.540119	-3.41516	0.016822	0.0382786	-2.70143
Igkv2-109	-2.03532	-1.03811	-2.32235	0.0640967	0.105168	-3.93235
Gm46432	-2.03228	-1.07252	-4.11715	0.00783984	0.0382786	-2.01665
Gm33050	-2.02972	-0.514099	-2.33738	0.0628599	0.103282	-3.93042
Igkv15-103	-2.01802	-0.528291	-2.41743	0.0566888	0.0937148	-3.83245
Gm17112	-2.01714	0.209733	-3.45216	0.0161276	0.0382786	-2.65934
Gm21691	-2.00267	1.01657	-4.14841	0.00759103	0.0382786	-1.9823
Entpd4	-2.00192	-1.08003	-5.02471	0.00325166	0.0382786	-1.27718
Syn1	-2.00192	-1.08003	-5.02471	0.00325166	0.0382786	-1.27718
Gm16740	-1.99704	-0.0418935	-4.19932	0.00720491	0.0382786	-1.94097
Ighv1-26	-1.99113	-1.08003	-4.80385	0.00398686	0.0382786	-1.44367
Pcdhgb8	-1.99113	-1.08003	-4.80385	0.00398686	0.0382786	-1.44367
Gm16253	-1.99032	-0.575774	-2.62174	0.0436978	0.0758276	-3.58463
Gm10060	-1.98714	-1.10409	-2.85172	0.0328167	0.0577257	-3.30539
BC065397	-1.98483	0.370877	-3.40991	0.0169232	0.0382786	-2.7029
Ggt7	-1.98469	2.19619	-2.58027	0.0460491	0.0783673	-3.81444
Aldh1a1	-1.97285	5.15511	-8.73374	0.000221312	0.0382786	1.36875
4932441J04Rik	-1.96824	-1.11268	-2.02917	0.0941041	0.149516	-4.27434
Wfdc3	-1.96175	-0.271951	-2.61389	0.0441325	0.0765397	-3.59677
Ifi202b	-1.96004	-1.08003	-4.12744	0.00775696	0.0382786	-2.00767
Rimklb	-1.96004	-1.08003	-4.12744	0.00775696	0.0382786	-2.00767
Rtraf-ps	-1.95959	0.23611	-2.88004	0.0316962	0.0558528	-3.28188
Gm18860	-1.95848	-0.584362	-4.11145	0.00788626	0.0382786	-2.01913
Igkv6-17	-1.95472	-0.554267	-2.32448	0.0639196	0.104901	-3.9415
Dlk1	-1.95349	0.269545	-1.61992	0.16193	0.239888	-4.77549
Gm37760	-1.95031	-1.11268	-4.55341	0.00506309	0.0382786	-1.64543
G630016G05Rik	-1.94625	-1.09854	-8.4427	0.000178765	0.0382786	0.762877
H2-Q5	-1.94296	0.391591	-2.6183	0.0438876	0.076147	-3.5832
2310043M15Rik	-1.94131	0.0323775	-2.24533	0.0708494	0.115427	-4.02563
Zbtb33	-1.92893	0.823025	-2.63945	0.0427338	0.0742398	-3.56849
Slc16a14	-1.92734	2.75853	-1.92679	0.107755	0.166951	-4.75957
Gm26202	-1.91485	-0.076302	-2.26835	0.0687558	0.112261	-3.99772
F730311O21Rik	-1.91198	-0.604623	-3.63232	0.0131754	0.0382786	-2.477
Afp	-1.90572	-0.356863	-2.51323	0.0501434	0.0849456	-3.70805
Mroh6	-1.89846	-0.356863	-2.47267	0.0528104	0.0892213	-3.75623
Adgrd1	-1.89491	-0.612137	-4.65711	0.00458136	0.0382786	-1.55219
Lep	-1.88993	-0.621023	-2.97644	0.0281861	0.0499313	-3.17295
Gm11611	-1.88892	2.12301	-2.73343	0.0379891	0.0663577	-3.617
Gm45838	-1.8794	-1.14046	-5.55158	0.00191028	0.0382786	-0.871172
Zfp949	-1.86897	4.25109	-10.7192	7.7295e-05	0.0382786	2.34948
Frs3os	-1.86802	-0.386958	-2.06937	0.0892423	0.142367	-4.23809
Gm20743	-1.8663	-1.16093	-3.10264	0.0242229	0.0431555	-3.02282
Igkv9-120	-1.86576	-0.612137	-2.2384	0.0714927	0.116389	-4.03841
Ces1b	-1.86274	-0.00779053	-2.14909	0.0803574	0.12947	-4.13769
Cfb	-1.85896	2.0574	-1.42017	0.210715	0.301169	-5.25104
Gm17501	-1.84985	0.555155	-1.86507	0.116948	0.179558	-4.48134
Mirlet7c-1	-1.84508	-1.16093	-4.98172	0.00338159	0.0382786	-1.31954
Scamp4	-1.84508	-1.16093	-4.98172	0.00338159	0.0382786	-1.31954
Gm34455	-1.8439	-1.14046	-4.41892	0.00577685	0.0382786	-1.75848
Gvin-ps7	-1.83527	0.810629	-1.76341	0.133853	0.20265	-4.62289
Cphx1	-1.83209	0.137774	-2.6624	0.0415186	0.0722327	-3.52596
Gm7511	-1.82725	-1.16093	-4.58863	0.00489322	0.0382786	-1.62123
Ighj3	-1.82725	-1.16093	-4.58863	0.00489322	0.0382786	-1.62123
Igkv1-110	-1.82725	-1.16093	-4.58863	0.00489322	0.0382786	-1.62123
Igkv4-57-1	-1.82725	-1.16093	-4.58863	0.00489322	0.0382786	-1.62123
Ctxn3	-1.81825	-0.112752	-1.87491	0.115431	0.177516	-4.46797
Aplnr	-1.81389	1.96067	-3.67162	0.0126155	0.0382786	-2.50227
Ralyl	-1.80911	-0.644791	-3.45599	0.0160576	0.0382786	-2.65517
Entpd3	-1.80603	-1.16093	-4.07775	0.00816683	0.0382786	-2.0552
Gm43692	-1.80603	-1.16093	-4.07775	0.00816683	0.0382786	-2.0552
Gm45643	-1.80583	-0.644791	-3.42478	0.0166383	0.0382786	-2.68747
Gm15962	-1.80447	0.717697	-1.92057	0.108649	0.168207	-4.42523
6430590A07Rik	-1.80251	-1.16093	-4.02573	0.00862243	0.0382786	-2.10216
Gm4924	-1.80209	0.292949	-2.74009	0.0376751	0.0658266	-3.43528
Gm12121	-1.79515	4.07843	-9.71948	0.000128114	0.0382786	1.88127
Gm43012	-1.79323	-0.644791	-3.2625	0.0200632	0.0382786	-2.85834
Gm5148	-1.79163	-0.612137	-3.02883	0.02646	0.0470084	-3.11508
Gm44907	-1.79001	-0.612137	-3.015	0.0269038	0.0477698	-3.13047
Cyp2r1	-1.78796	-1.17944	-9.73694	8.18932e-05	0.0382786	1.13623
Gm15482	-1.78796	-1.17944	-9.73694	8.18932e-05	0.0382786	1.13623
Gm7384	-1.78796	-1.17944	-9.73694	8.18932e-05	0.0382786	1.13623
Gm7514	-1.78796	-1.17944	-9.73694	8.18932e-05	0.0382786	1.13623
Gm9673	-1.78796	-1.17944	-9.73694	8.18932e-05	0.0382786	1.13623
Hnf1aos2	-1.78796	-1.17944	-9.73694	8.18932e-05	0.0382786	1.13623
Oip5	-1.78796	-1.17944	-9.73694	8.18932e-05	0.0382786	1.13623
Adh6b	-1.78671	-1.19534	-1.9832	0.0999994	0.155831	-4.31676
Nphs1	-1.77576	4.15722	-1.86366	0.117168	0.179849	-5.13665
Cyp1a1	-1.77525	0.137049	-2.70379	0.0394205	0.0687449	-3.47789
C530005A16Rik	-1.76733	-0.672566	-4.28531	0.00660241	0.0382786	-1.86724
Abracl	-1.76397	2.95485	-4.79055	0.00403693	0.0382786	-1.45391
Bcl2l15	-1.7508	0.252781	-2.76705	0.0364339	0.0637566	-3.4019
Defb2	-1.74668	0.0287886	-1.70138	0.145346	0.217992	-4.66828
Ccno	-1.74665	0.0806286	-3.85381	0.0103473	0.0382786	-2.26049
Ighv1-82	-1.74627	-0.447387	-2.44069	0.0550197	0.0910812	-3.78563
Trmt61b	-1.74384	0.270518	-2.16738	0.0784525	0.126612	-4.11107
Lrch4	-1.74278	-0.467436	-1.88022	0.114621	0.176413	-4.45577
Slc10a5	-1.74274	2.66775	-4.06609	0.00826654	0.0382786	-2.15234
Frmd8os	-1.7419	-1.19534	-2.8836	0.0315583	0.0556247	-3.26184
Skap1	-1.73634	0.366801	-2.68931	0.0401408	0.0699434	-3.49141
Tigd3	-1.73148	-0.685527	-2.96265	0.0286609	0.0507234	-3.18364
Gm47985	-1.72533	-0.685527	-2.91541	0.0303553	0.0535843	-3.23662
Gm40123	-1.72118	-0.461535	-2.66036	0.0416249	0.0723988	-3.52618
C730036E19Rik	-1.72038	-1.22136	-5.90027	0.00118154	0.0382786	-0.527302
Gm6314	-1.72038	-1.22136	-5.90027	0.00118154	0.0382786	-0.527302
Gm4898	-1.71746	-1.22136	-5.72967	0.00140446	0.0382786	-0.655896
Nags	-1.71746	-1.22136	-5.72967	0.00140446	0.0382786	-0.655896
Pate2	-1.71646	-0.693042	-3.54588	0.0145084	0.0382786	-2.56204
Relt	-1.71268	-0.693042	-3.49332	0.0153927	0.0382786	-2.6154
A930004J17Rik	-1.71009	-0.717107	-2.22139	0.0730987	0.118821	-4.04544
Igkv1-135	-1.7094	-0.693042	-2.3625	0.0608496	0.100197	-3.87938
Gm13688	-1.70879	-1.22136	-5.39486	0.00201172	0.0382786	-0.928016
Igkv6-32	-1.70879	-1.22136	-5.39486	0.00201172	0.0382786	-0.928016
Gm43071	-1.70738	-1.23551	-1.99037	0.0990554	0.155211	-4.30218
Gm18889	-1.70395	-1.22136	-5.18418	0.00252756	0.0382786	-1.10401
Akr1c20	-1.70165	-0.693042	-3.33206	0.0185071	0.0382786	-2.7824
B230377A18Rik	-1.6975	-0.651119	-2.23688	0.0716348	0.116606	-4.0354
4931403E22Rik	-1.69223	0.0486302	-3.19829	0.0216303	0.0387277	-2.92153
Slc39a7	-1.69059	0.50603	-1.63108	0.159551	0.236767	-4.75034
Hoxa6	-1.68891	0.645678	-2.00772	0.0968081	0.153426	-4.31357
Hapln1	-1.68826	-1.22136	-4.5619	0.00498004	0.0382786	-1.64245
Igkv17-127	-1.68826	-1.22136	-4.5619	0.00498004	0.0382786	-1.64245
E430021H15Rik	-1.68634	-1.22136	-4.51245	0.00525707	0.0382786	-1.68651
Ntm	-1.68634	-1.22136	-4.51245	0.00525707	0.0382786	-1.68651
Slc5a12	-1.68129	5.52425	-11.7536	4.78775e-05	0.0382786	2.87368
Cdh24	-1.67574	0.810429	-1.94755	0.104832	0.162798	-4.40341
Havcr1	-1.67182	1.62276	-1.5642	0.174321	0.255838	-4.99544
Gjb6	-1.66784	0.738411	-2.96957	0.0284214	0.0503179	-3.18386
Mir670hg	-1.66616	-0.70719	-2.40627	0.0575092	0.0949851	-3.82551
Noct	-1.6573	2.8725	-3.94405	0.00939753	0.0382786	-2.30822
Gm39307	-1.65621	-1.23551	-3.01205	0.0269997	0.0479272	-3.11685
Cetn4	-1.65582	0.425693	-2.19787	0.0753816	0.122322	-4.07137
Selenop	-1.65518	8.18742	-2.80765	0.0346478	0.0607715	-4.38172
Zfp473	-1.65319	-0.70719	-2.32831	0.063603	0.104426	-3.91852
9230102O04Rik	-1.64468	-0.693042	-2.70252	0.0394829	0.0688492	-3.47902
Gm37829	-1.64212	0.598357	-1.91014	0.11016	0.170319	-4.42673
Gm7457	-1.6371	2.61218	-4.97454	0.00340389	0.0382786	-1.26259
Col13a1	-1.63627	0.954014	-2.31759	0.064493	0.105766	-3.97028
Stxbp5l	-1.62651	0.18427	-2.33404	0.0631329	0.103709	-3.904
Rpp25	-1.6225	-0.347977	-2.29346	0.0665459	0.108947	-3.95385
Cd209a	-1.61711	0.733362	-2.96992	0.0284093	0.0502982	-3.18321
Gcm1	-1.61298	-0.755441	-2.70618	0.039303	0.0685512	-3.46891
Gm50010	-1.60879	0.91778	-1.77125	0.132465	0.200814	-4.63129
Eif3j2	-1.60731	-0.521963	-2.51536	0.0500077	0.0847265	-3.69011
Ankrd65	-1.60591	0.296538	-2.54055	0.0484296	0.0821919	-3.66
Gm5398	-1.60559	-1.28376	-3.92456	0.00959404	0.0382786	-2.19828
Gm11734	-1.5981	-0.149123	-1.68355	0.148827	0.222558	-4.67784
Slc39a2	-1.59606	-0.75347	-3.44719	0.0162191	0.0382786	-2.66084
Stox1	-1.59606	-0.75347	-3.44719	0.0162191	0.0382786	-2.66084
Rpl9-ps1	-1.5927	-1.29594	-1.96547	0.102374	0.159273	-4.32309
Cx3cr1	-1.59144	0.824859	-2.82403	0.0339545	0.0596236	-3.3555
Gm42979	-1.59138	0.770127	-2.18036	0.0771288	0.124624	-4.11681
Fancd2os	-1.59058	-0.231783	-1.74678	0.136842	0.206643	-4.60603
Gm128	-1.58784	2.15366	-6.23576	0.00116785	0.0382786	-0.260539
Uba52	-1.58756	2.16425	-2.86396	0.0323269	0.0569057	-3.47173
Mrgpre	-1.58515	1.24787	-3.33881	0.0183633	0.0382786	-2.81033
Crry-ps	-1.58349	-0.75347	-3.26349	0.0200401	0.0382786	-2.85208
Gm47113	-1.5804	-0.773946	-3.44341	0.0162889	0.0382786	-2.66414
Gm45170	-1.57835	2.22678	-8.59017	0.000162714	0.0382786	1.38486
Gm8947	-1.57544	0.415777	-2.47246	0.0528241	0.0892416	-3.74157
Gm8539	-1.57273	-0.521963	-2.2963	0.0663012	0.108577	-3.94975
Asic2	-1.5715	-0.461535	-1.86009	0.117725	0.180614	-4.48064
Gm38336	-1.56927	-1.28376	-3.35672	0.017988	0.0382786	-2.74923
Cyp2a5	-1.56526	7.03525	-9.66097	0.00013215	0.0382786	1.83043
Gm47155	-1.56417	0.0121172	-2.58198	0.0459493	0.0782102	-3.61056
Gm29909	-1.56381	-1.28376	-3.28161	0.0196217	0.0382786	-2.82681
Gm38150	-1.56381	-1.28376	-3.28161	0.0196217	0.0382786	-2.82681
Clstn2	-1.56151	0.305126	-1.93956	0.105947	0.164322	-4.37754
Dact1	-1.55678	0.432029	-1.9025	0.111282	0.171853	-4.42471
Gm36602	-1.54965	-1.30227	-6.41213	0.00077095	0.0382786	-0.245082
Gm37447	-1.54965	-1.30227	-6.41213	0.00077095	0.0382786	-0.245082
Kntc1	-1.54965	-1.30227	-6.41213	0.00077095	0.0382786	-0.245082
Rpsa-ps2	-1.54965	-1.30227	-6.41213	0.00077095	0.0382786	-0.245082
Syt2	-1.54965	-1.30227	-6.41213	0.00077095	0.0382786	-0.245082
Gm16374	-1.54734	-1.30227	-6.18194	0.000930988	0.0382786	-0.376484
Gm25492	-1.54734	-1.30227	-6.18194	0.000930988	0.0382786	-0.376484
Nalcn	-1.54734	-1.30227	-6.18194	0.000930988	0.0382786	-0.376484
Rps4x-ps	-1.54734	-1.30227	-6.18194	0.000930988	0.0382786	-0.376484
Flt3	-1.54191	-0.773946	-2.94219	0.0293814	0.0519274	-3.19995
Gm18722	-1.54031	-0.191046	-1.55758	0.175854	0.257845	-4.83152
Gm28557	-1.53932	-0.0158736	-2.96439	0.0286005	0.0506215	-3.17352
Gm12988	-1.53648	-0.239298	-3.09808	0.024355	0.0433821	-3.02839
Gm15289	-1.53397	-0.72745	-1.86416	0.11709	0.179747	-4.4732
2310068J16Rik	-1.53101	-1.30227	-5.15639	0.00231533	0.0382786	-1.05337
Cxxc4	-1.53101	-1.30227	-5.15639	0.00231533	0.0382786	-1.05337
Gm43679	-1.53101	-1.30227	-5.15639	0.00231533	0.0382786	-1.05337
Gm7604	-1.53101	-1.30227	-5.15639	0.00231533	0.0382786	-1.05337
Mdk-ps1	-1.53101	-1.30227	-5.15639	0.00231533	0.0382786	-1.05337
Pcdhga9	-1.53101	-1.30227	-5.15639	0.00231533	0.0382786	-1.05337
Tulp2	-1.53101	-1.30227	-5.15639	0.00231533	0.0382786	-1.05337
Rps3a3	-1.52507	4.74771	-1.11542	0.311908	0.419344	-6.17731
Trim12a	-1.52146	0.929181	-1.41854	0.211164	0.301709	-5.04544
1700087I21Rik	-1.51891	-0.245626	-2.37853	0.0596028	0.0982411	-3.84994
Alkbh3os1	-1.51696	-0.75347	-2.50989	0.0503573	0.0852888	-3.69766
Cd79a	-1.51614	-0.0343788	-2.26204	0.0693229	0.11312	-3.98453
Gm14828	-1.51484	-0.75347	-2.49457	0.0513518	0.0868927	-3.71569
Rps19-ps4	-1.51348	-0.0418935	-2.83007	0.0337027	0.0592057	-3.32227
Npr3	-1.51154	2.5066	-2.17692	0.0774777	0.125161	-4.40639
0610010K14Rik	-1.51143	0.79379	-3.0518	0.0257402	0.0457726	-3.09542
Zfp423	-1.50892	0.564774	-1.6178	0.162383	0.240484	-4.76954
Snhg11	-1.5087	6.68859	-5.9386	0.00148942	0.0382786	-0.779142
A930038B10Rik	-1.50712	-0.0280509	-2.6258	0.0434748	0.0754604	-3.55674
Gm49542	-1.50585	3.42976	-8.56825	0.000221776	0.0382786	1.33048
Gm42743	-1.50582	0.161839	-1.9215	0.108513	0.168023	-4.39586
2700038G22Rik	-1.50405	0.519202	-2.8993	0.0309582	0.0546141	-3.2522
Gm10516	-1.5035	1.03796	-3.31172	0.0189476	0.0382786	-2.82564
Igfbp3	-1.50295	7.69711	-4.29283	0.00655249	0.0382786	-2.5076
Nudc-ps1	-1.50134	1.45827	-1.69939	0.14573	0.218519	-4.81181
Card14	-1.49869	1.01044	-1.99338	0.0986615	0.155211	-4.37578
Pgr	-1.49801	-0.540119	-1.60483	0.165198	0.243987	-4.76997
Mrc1	-1.49769	0.669446	-4.49491	0.00514177	0.0382786	-1.65669
Fkbp5	-1.49723	6.91928	-3.15049	0.0228851	0.040868	-3.82302
Gm5297	-1.49247	-0.767618	-2.00897	0.0966489	0.153206	-4.29372
Gm16897	-1.48839	-0.81587	-2.57692	0.0462446	0.0786773	-3.61264
4930506C21Rik	-1.48826	-0.347977	-1.68674	0.148196	0.221747	-4.67838
1700112D23Rik	-1.48672	-1.33668	-1.77473	0.131854	0.200018	-4.54283
Camk2a	-1.48599	-0.287549	-1.80491	0.126673	0.192876	-4.53062
Igkv12-44	-1.47985	-1.34419	-1.90842	0.110412	0.170649	-4.38442
Igkv5-48	-1.47985	-1.34419	-1.90842	0.110412	0.170649	-4.38442
Kdm6bos	-1.47775	-0.755441	-1.89373	0.112584	0.173632	-4.43357
Gm15347	-1.47683	0.20007	-1.11505	0.31205	0.419482	-5.29291
Gm13422	-1.4765	-1.34419	-4.59976	0.00422953	0.0382786	-1.5342
Gm30934	-1.4765	-1.34419	-4.59976	0.00422953	0.0382786	-1.5342
Gm37154	-1.4765	-1.34419	-4.59976	0.00422953	0.0382786	-1.5342
Rtl10	-1.4765	-1.34419	-4.59976	0.00422953	0.0382786	-1.5342
Fbxl12os	-1.47563	0.493942	-1.86754	0.116566	0.179035	-4.46813
Grin2c	-1.4742	0.189614	-2.72816	0.0382393	0.0667728	-3.43783
Fam199x	-1.47029	-0.275959	-2.19298	0.0758647	0.123004	-4.06829
Gm14964	-1.46413	2.34473	-2.71583	0.0388323	0.067768	-3.6872
Zfp937	-1.46208	-0.0418935	-2.38292	0.0592663	0.0977138	-3.84024
Adgrg5	-1.46161	0.344789	-1.86316	0.117246	0.179957	-4.46525
Ulbp1	-1.45955	-0.808355	-2.03405	0.0934996	0.148623	-4.25779
Mis18a	-1.45857	0.591518	-1.89037	0.113087	0.174356	-4.44935
Nat1	-1.45421	-0.81587	-2.33587	0.062983	0.103472	-3.89621
Gm10254	-1.4527	-0.834375	-3.35717	0.0179787	0.0382786	-2.75099
Gm11868	-1.45233	-1.34419	-3.81657	0.010703	0.0382786	-2.29529
Gm4353	-1.45233	-1.34419	-3.81657	0.010703	0.0382786	-2.29529
Rpl10-ps5	-1.45233	-1.34419	-3.81657	0.010703	0.0382786	-2.29529
Tspyl3	-1.45233	-1.34419	-3.81657	0.010703	0.0382786	-2.29529
Ccdc27	-1.44988	0.351423	-1.72119	0.141572	0.213061	-4.6317
Gm4960	-1.44851	-1.34419	-3.71792	0.0119899	0.0382786	-2.39212
Recql4	-1.4462	0.121365	-2.23098	0.0721882	0.117471	-4.02145
Rnf227	-1.44061	-0.076302	-2.83301	0.0335807	0.059007	-3.31696
Cox7c-ps1	-1.44042	-0.834375	-3.17173	0.0223177	0.0399154	-2.94581
Gm13483	-1.43973	-0.834375	-3.11629	0.0238326	0.0424944	-3.00529
Zfp551	-1.43973	-0.834375	-3.11629	0.0238326	0.0424944	-3.00529
Naaladl2	-1.43949	0.198202	-1.99476	0.0984823	0.155211	-4.30405
Ltb4r2	-1.43836	-0.834375	-3.14357	0.0230735	0.0411916	-2.97596
Idi1	-1.42841	-0.848523	-2.32425	0.063939	0.104927	-3.90607
A830008E24Rik	-1.42745	-0.834375	-2.96073	0.0287278	0.0508315	-3.17512
Gm42868	-1.42745	-0.834375	-2.96073	0.0287278	0.0508315	-3.17512
Lilrb4a	-1.42707	-0.0418935	-2.10424	0.0852365	0.136415	-4.17244
Gm14336	-1.42538	-0.834375	-2.93686	0.0295726	0.0522462	-3.20155
Pkib	-1.41834	-0.306054	-2.29458	0.0664487	0.108808	-3.9441
Klhl11	-1.41709	-0.459214	-1.48101	0.194539	0.281293	-4.89867
Vstm2b	-1.41604	-1.34419	-1.65811	0.153934	0.229266	-4.67739
Med9os	-1.412	0.0872621	-2.09278	0.086532	0.138322	-4.18347
Gm43814	-1.40797	-0.848523	-2.24057	0.0712904	0.116085	-4.00551
Gm37622	-1.40241	-0.602868	-1.93719	0.10628	0.16481	-4.36918
Bex2	-1.40236	-0.299726	-2.61215	0.0442297	0.076703	-3.57127
Npl	-1.39996	4.04206	-6.51616	0.000952353	0.0382786	-0.0750279
Rab5if	-1.39922	2.71586	-2.96562	0.0285578	0.0505491	-3.44148
Gm50012	-1.39825	-0.441059	-1.7043	0.144783	0.217261	-4.64512
Ighg3	-1.39678	-0.793995	-1.3447	0.232526	0.327412	-5.05917
Gm45902	-1.39601	0.300613	-1.67139	0.151246	0.225712	-4.68682
Gm10425	-1.39536	1.23347	-3.99998	0.0088587	0.0382786	-2.12564
Dnd1	-1.39444	0.870857	-1.90787	0.110493	0.170739	-4.46238
Gm6300	-1.3935	4.04413	-2.1114	0.0844367	0.135221	-4.81494
Myrf	-1.39178	3.2149	-11.3145	3.55654e-05	0.0382786	2.84029
9830144P21Rik	-1.39079	0.169353	-1.59965	0.166334	0.24544	-4.76692
Gm8675	-1.38926	0.296538	-1.87179	0.11591	0.178155	-4.45012
Myom2	-1.38841	3.41798	-2.02055	0.0951817	0.151106	-4.80486
Gm20348	-1.38785	-0.347977	-1.73625	0.138769	0.209253	-4.6038
Msl3l2	-1.38656	-0.0682189	-2.27584	0.0680883	0.111243	-3.96501
Gp1ba	-1.38629	0.0809341	-1.71758	0.142252	0.213914	-4.6286
Eif5al3-ps	-1.38101	-0.0682189	-2.2286	0.0724134	0.117816	-4.02127
Zfp607b	-1.38075	0.53212	-1.57784	0.171205	0.251982	-4.81189
Zbtb16	-1.38037	3.56626	-2.41586	0.0568037	0.09389	-4.31492
Marchf1	-1.37991	1.92777	-3.484	0.0155557	0.0382786	-2.71562
Mex3d	-1.37973	1.5005	-3.59301	0.0137637	0.0382786	-2.5569
Iglc3	-1.37806	-0.866679	-1.24812	0.263456	0.364635	-5.14817
B3gnt8	-1.37707	1.86117	-4.62819	0.00471018	0.0382786	-1.54884
Mro	-1.37647	0.208119	-4.28275	0.00601454	0.0382786	-1.8113
Celsr3	-1.37357	-0.876298	-2.61555	0.0440404	0.0763923	-3.56193
Klhl33	-1.37357	-0.876298	-2.61555	0.0440404	0.0763923	-3.56193
Prok1	-1.37323	2.07683	-1.65959	0.153634	0.228857	-4.98828
Mrpl27-ps	-1.37273	1.26379	-1.73483	0.139031	0.209611	-4.74001
Gm47414	-1.36847	-0.876298	-2.5654	0.0469248	0.0797911	-3.61994
Gm16170	-1.36763	3.06501	-3.60171	0.013631	0.0382786	-2.73488
4930469K13Rik	-1.36654	0.324529	-2.00334	0.0973702	0.15423	-4.29374
9430091E24Rik	-1.36335	0.134945	-2.33297	0.0632198	0.103848	-3.8947
Gm10478	-1.36197	-0.287549	-1.40013	0.216313	0.308041	-4.99565
Gm38155	-1.36001	-0.81587	-1.79747	0.127931	0.194602	-4.53866
Gm10845	-1.35901	1.22818	-2.14119	0.0811948	0.13074	-4.2335
Gm5778	-1.35662	0.951026	-2.10475	0.0851789	0.136327	-4.23694
Dnaja4	-1.35596	2.76378	-2.24526	0.0708557	0.115433	-4.3764
Srsf3-ps	-1.35549	-0.876298	-2.42958	0.0558105	0.0923433	-3.77853
Zfp697	-1.35513	5.21591	-4.44362	0.00563753	0.0382786	-2.10691
R3hdml	-1.35287	0.0650309	-2.12292	0.0831675	0.13364	-4.14532
Gm13528	-1.35187	1.36754	-3.57533	0.0140378	0.0382786	-2.56563
Cpne9	-1.35123	-1.40462	-1.8581	0.118036	0.18105	-4.43902
Gm44891	-1.35028	-0.848523	-1.84943	0.119403	0.182982	-4.47203
Ttll11	-1.34889	-0.651119	-1.60155	0.165917	0.244906	-4.75625
Gm48106	-1.34866	-0.320202	-2.19353	0.0758102	0.122927	-4.06307
Gm6335	-1.34749	-0.896774	-1.7952	0.128318	0.195129	-4.52865
C130046K22Rik	-1.34622	-0.834375	-2.14809	0.0804626	0.129624	-4.11769
Gls2	-1.34597	-0.630643	-2.0246	0.0946732	0.150375	-4.26111
Cyp4b1	-1.34448	11.3424	-6.36312	0.00106878	0.0382786	-0.717462
Gm50464	-1.34231	-0.896774	-2.47521	0.0526388	0.0889513	-3.72285
Kirrel2	-1.34231	-0.896774	-2.47521	0.0526388	0.0889513	-3.72285
Rps7-ps3	-1.34172	4.01909	-2.37611	0.0597897	0.098534	-4.4523
Pld6	-1.33808	-0.876298	-2.30392	0.065648	0.10755	-3.92683
Nap1l5	-1.33616	1.19796	-2.93839	0.0295176	0.0521559	-3.26308
Ap5b1	-1.33509	3.84256	-5.86442	0.00158134	0.0382786	-0.583998
Kif20b	-1.33501	3.66639	-4.61156	0.00478615	0.0382786	-1.72474
Apc2	-1.33477	1.25609	-1.99964	0.0978481	0.154926	-4.41491
Igkv4-55	-1.33243	-1.395	-1.35661	0.22895	0.323115	-5.00951
Pcdh17	-1.33243	2.71798	-2.61583	0.0440245	0.0763696	-3.88678
Pdzk1	-1.32986	7.03814	-1.67292	0.15094	0.225338	-5.81059
9930111J21Rik2	-1.32934	-0.896774	-2.34606	0.0621577	0.102183	-3.87456
Kcna6	-1.32934	-0.896774	-2.34606	0.0621577	0.102183	-3.87456
Pmaip1	-1.32846	1.85162	-8.30961	0.000194847	0.0382786	1.16447
Tmem91	-1.32747	-0.320202	-1.51747	0.185416	0.270245	-4.8601
C78859	-1.32627	-0.896774	-2.32022	0.0642739	0.105436	-3.90509
Selenok-ps1	-1.32627	-0.896774	-2.32022	0.0642739	0.105436	-3.90509
Aarsd1	-1.3223	0.163793	-1.49792	0.190256	0.276131	-4.87846
C030005K06Rik	-1.32193	2.2734	-2.3834	0.0592298	0.0976567	-4.10227
Gm44053	-1.32143	-0.896774	-2.32756	0.0636649	0.104508	-3.89641
Ryr1	-1.32143	-0.896774	-2.32756	0.0636649	0.104508	-3.89641
Gm15946	-1.32018	0.159868	-1.886	0.113745	0.175315	-4.42673
Pyroxd1	-1.31898	1.59791	-3.29103	0.019408	0.0382786	-2.89956
Pla2g3	-1.31776	0.397064	-1.27609	0.254135	0.353356	-5.13191
Noxo1	-1.31649	-0.347977	-2.67602	0.0408151	0.0710796	-3.49393
Igkv6-13	-1.31483	-0.896774	-2.28006	0.0677156	0.110685	-3.95262
Mamstr	-1.31406	0.314762	-1.52243	0.184208	0.268683	-4.85739
Zfp868	-1.31301	3.50919	-2.18239	0.0769244	0.124312	-4.61163
Ctf2	-1.31254	-1.42509	-1.5405	0.179866	0.263123	-4.80567
Gm7049	-1.31254	-1.42509	-1.5405	0.179866	0.263123	-4.80567
Gm9514	-1.31254	-1.42509	-1.5405	0.179866	0.263123	-4.80567
Gm14286	-1.31088	-0.621023	-1.32559	0.23837	0.33454	-5.06848
Eef1akmt3	-1.30989	2.60498	-3.17841	0.0221425	0.0396154	-3.16287
Gm10785	-1.30871	-1.42509	-1.80062	0.127398	0.193858	-4.50592
Myl3	-1.30871	-1.42509	-1.80062	0.127398	0.193858	-4.50592
Prdm1	-1.30854	0.17371	-1.75526	0.135308	0.204534	-4.58279
Gm30034	-1.30845	-0.896774	-2.21393	0.0738143	0.119937	-4.0311
Nos2	-1.30808	-0.651119	-1.88961	0.113202	0.174528	-4.41901
Rab3b	-1.30637	2.10982	-1.38532	0.220541	0.313263	-5.31988
Slc5a2	-1.30634	8.05118	-2.94822	0.029167	0.0515571	-4.18736
BC037704	-1.3062	1.2063	-3.61166	0.013481	0.0382786	-2.51841
0610038B21Rik	-1.30582	-0.11647	-2.27734	0.0679558	0.11105	-3.95896
Gm9800	-1.30439	-0.651119	-1.87322	0.11569	0.177869	-4.43845
Mtcp1	-1.3034	1.88016	-4.47823	0.00544874	0.0382786	-1.68908
Ccn2	-1.30332	6.00017	-4.07952	0.00815181	0.0382786	-2.60256
Rasgef1a	-1.30246	0.111029	-1.98885	0.0992551	0.155211	-4.30244
4933431C10Rik	-1.30244	-1.42509	-5.6393	0.001485	0.0382786	-0.731468
Gm11636	-1.30244	-1.42509	-5.6393	0.001485	0.0382786	-0.731468
Gm3086	-1.30244	-1.42509	-5.6393	0.001485	0.0382786	-0.731468
Gm37008	-1.30244	-1.42509	-5.6393	0.001485	0.0382786	-0.731468
Gm47475	-1.30244	-1.42509	-5.6393	0.001485	0.0382786	-0.731468
Gm48045	-1.30244	-1.42509	-5.6393	0.001485	0.0382786	-0.731468
Gm4972	-1.30244	-1.42509	-5.6393	0.001485	0.0382786	-0.731468
Gm5828	-1.30244	-1.42509	-5.6393	0.001485	0.0382786	-0.731468
Gm7191	-1.30244	-1.42509	-5.6393	0.001485	0.0382786	-0.731468
Gm8918	-1.30244	-1.42509	-5.6393	0.001485	0.0382786	-0.731468
Hrc	-1.30244	-1.42509	-5.6393	0.001485	0.0382786	-0.731468
Ighv1-74	-1.30244	-1.42509	-5.6393	0.001485	0.0382786	-0.731468
Ighv5-12	-1.30244	-1.42509	-5.6393	0.001485	0.0382786	-0.731468
Pramel13	-1.30244	-1.42509	-5.6393	0.001485	0.0382786	-0.731468
Trim15	-1.30244	-1.42509	-5.6393	0.001485	0.0382786	-0.731468
5830444B04Rik	-1.30158	-1.42509	-1.77045	0.132607	0.20096	-4.5412
Gm42941	-1.30158	-1.42509	-1.77045	0.132607	0.20096	-4.5412
Gm22748	-1.29946	0.141362	-1.82128	0.12395	0.189088	-4.50473
Igkv4-91	-1.29861	-1.42509	-1.43361	0.207037	0.296891	-4.92477
Gm5525	-1.29807	-0.347977	-2.46397	0.0534018	0.090143	-3.74
1600022D10Rik	-1.29775	-1.42509	-4.57175	0.00412586	0.0382786	-1.52328
9130017K11Rik	-1.29775	-1.42509	-4.57175	0.00412586	0.0382786	-1.52328
Fam71f2	-1.29775	-1.42509	-4.57175	0.00412586	0.0382786	-1.52328
Gm16470	-1.29775	-1.42509	-4.57175	0.00412586	0.0382786	-1.52328
Gm25128	-1.29775	-1.42509	-4.57175	0.00412586	0.0382786	-1.52328
Gm43196	-1.29775	-1.42509	-4.57175	0.00412586	0.0382786	-1.52328
Gm44872	-1.29775	-1.42509	-4.57175	0.00412586	0.0382786	-1.52328
Gm49700	-1.29775	-1.42509	-4.57175	0.00412586	0.0382786	-1.52328
Gm8702	-1.29775	-1.42509	-4.57175	0.00412586	0.0382786	-1.52328
Jph3	-1.29775	-1.42509	-4.57175	0.00412586	0.0382786	-1.52328
Ska1	-1.29775	-1.42509	-4.57175	0.00412586	0.0382786	-1.52328
Bhlha15	-1.29735	-1.42509	-4.69379	0.00364314	0.0382786	-1.42281
Dnah5	-1.29735	-1.42509	-4.69379	0.00364314	0.0382786	-1.42281
Gm11618	-1.29735	-1.42509	-4.69379	0.00364314	0.0382786	-1.42281
Gm12005	-1.29735	-1.42509	-4.69379	0.00364314	0.0382786	-1.42281
Gm18622	-1.29735	-1.42509	-4.69379	0.00364314	0.0382786	-1.42281
Gm37403	-1.29735	-1.42509	-4.69379	0.00364314	0.0382786	-1.42281
Gm38082	-1.29735	-1.42509	-4.69379	0.00364314	0.0382786	-1.42281
Gm4189	-1.29735	-1.42509	-4.69379	0.00364314	0.0382786	-1.42281
Ighv1-64	-1.29735	-1.42509	-4.69379	0.00364314	0.0382786	-1.42281
Platr22	-1.29735	-1.42509	-4.69379	0.00364314	0.0382786	-1.42281
Ptchd1	-1.29735	-1.42509	-4.69379	0.00364314	0.0382786	-1.42281
2810001G20Rik	-1.29691	2.08697	-3.39162	0.0172813	0.0382786	-2.83936
Igkv12-46	-1.29649	-1.42509	-1.45257	0.201949	0.290431	-4.90387
Slc5a4a	-1.29628	-0.368453	-1.66133	0.153279	0.228412	-4.68847
Gm12002	-1.29157	-0.149123	-2.2187	0.0733559	0.119217	-4.02569
Trib3	-1.28984	1.33844	-6.92016	0.000517784	0.0382786	0.295516
Ptpn22	-1.28954	1.50649	-1.98288	0.100042	0.155892	-4.47926
Rbm6-ps1	-1.2891	0.623098	-1.36629	0.226082	0.319756	-5.06187
Rpl31-ps11	-1.28724	-1.42509	-1.60241	0.165728	0.244661	-4.73542
Ugt1a7c	-1.28713	3.97293	-1.25944	0.259648	0.360013	-5.87941
Gm12359	-1.28694	-0.149123	-2.17566	0.077606	0.12536	-4.07687
Gm43653	-1.28678	-1.42509	-1.60859	0.164377	0.242904	-4.72836
Peli3	-1.28254	0.573362	-1.76162	0.134171	0.203046	-4.6015
Clec2h	-1.27996	4.02149	-6.11336	0.00129639	0.0382786	-0.394523
Gm38358	-1.27937	-0.876298	-1.8742	0.115541	0.177659	-4.43843
Gm13412	-1.26926	0.177786	-1.40106	0.216051	0.307701	-4.98787
Tlr9	-1.26916	-0.915279	-2.72511	0.038385	0.0670139	-3.433
Gm16505	-1.26812	1.17087	-1.6415	0.157363	0.233854	-4.84257
Gm12326	-1.26789	-0.693042	-1.771	0.13251	0.200846	-4.55291
Gm45051	-1.26431	1.47457	-2.9187	0.0302337	0.0533821	-3.32042
Steap3	-1.26271	3.07097	-5.00611	0.00330716	0.0382786	-1.27412
Snord37	-1.26237	-0.38063	-2.28983	0.0668603	0.109418	-3.94229
Amdhd1	-1.26212	-0.108955	-1.61828	0.162282	0.240349	-4.73998
Cfap298	-1.26104	2.67524	-1.3951	0.217742	0.309843	-5.43756
Malat1	-1.26087	9.06948	-2.54143	0.0483752	0.0821073	-4.81513
Olfr1396	-1.26045	0.0248628	-1.95597	0.10367	0.16112	-4.34055
Nsg1	-1.25978	0.102808	-1.41062	0.213366	0.304335	-4.97186
Gm11837	-1.25942	0.00635762	-1.18869	0.284271	0.388228	-5.20396
Nod2	-1.25429	1.7602	-3.03139	0.0263785	0.0468716	-3.22043
Gm12993	-1.2534	0.014946	-1.49407	0.191225	0.277332	-4.87761
Kcnf1	-1.25242	-0.386958	-1.87188	0.115896	0.178138	-4.43884
Gm8036	-1.24811	-0.896774	-1.79014	0.129183	0.196376	-4.5346
Gm9512	-1.248	0.623098	-4.43203	0.00478372	0.0382786	-1.61661
Hspa9-ps1	-1.24236	1.04393	-2.80695	0.0346774	0.0608194	-3.40267
Calr3	-1.2391	1.25809	-3.02157	0.0266921	0.0474065	-3.17412
Slco1a4	-1.23854	0.014946	-1.16426	0.293241	0.397775	-5.22971
Gm20544	-1.23809	-0.394779	-1.70792	0.144088	0.216289	-4.63069
Gm43775	-1.23658	1.02013	-1.21713	0.274133	0.377463	-5.29412
Sult2a3	-1.23607	-0.931182	-1.67917	0.149693	0.223722	-4.65882
Sec14l5	-1.23601	0.3636	-2.59432	0.0452376	0.0778503	-3.59213
Prr18	-1.23481	0.554797	-1.23734	0.267126	0.368998	-5.19051
Gm20636	-1.23434	0.00460251	-1.85309	0.118824	0.182153	-4.46053
Gpat2	-1.23227	2.34229	-4.72636	0.00428896	0.0382786	-1.47987
Gm9115	-1.22835	-1.4595	-1.52028	0.184732	0.269343	-4.8274
Gm31992	-1.22745	0.546618	-2.48262	0.0521421	0.0881541	-3.73509
Fam227a	-1.22696	1.92649	-2.05534	0.0909089	0.144882	-4.46457
Odc1	-1.22325	8.03617	-2.41479	0.0568819	0.0940075	-4.90383
Pcsk5	-1.22271	4.17573	-5.75022	0.00173601	0.0382786	-0.715828
Atl1	-1.22212	0.931502	-2.42411	0.0562042	0.0929483	-3.84675
B230206L02Rik	-1.22199	2.4818	-1.80834	0.126097	0.192088	-4.88473
Gm28719	-1.22191	-0.549738	-1.65581	0.154404	0.229908	-4.6856
Zbtb14	-1.22084	1.00257	-2.68252	0.0404837	0.0705248	-3.54532
Slc30a2	-1.22055	5.83946	-11.285	5.00248e-05	0.0382786	2.82065
4732487G21Rik	-1.21923	-0.711547	-1.95878	0.103284	0.160558	-4.32849
Spin2c	-1.21923	-0.711547	-1.95878	0.103284	0.160558	-4.32849
Cxcr4	-1.21814	0.794526	-1.57479	0.171898	0.252903	-4.8512
Srrm3	-1.21736	-0.67586	-0.856082	0.428354	0.541408	-5.50777
Pnp2	-1.21619	1.16297	-2.12992	0.0824066	0.132538	-4.24062
Tnfrsf22	-1.21484	1.19668	-1.35088	0.230666	0.325122	-5.17845
Palld	-1.21465	5.09407	-2.78723	0.0355338	0.062276	-4.0955
Cyp2b10	-1.21455	-0.957202	-2.42545	0.0561077	0.0927945	-3.77459
Snora57	-1.21455	-0.957202	-2.42545	0.0561077	0.0927945	-3.77459
Ffar3	-1.21163	-0.957202	-2.39456	0.0583835	0.0963302	-3.81073
Gask1a	-1.21163	-0.957202	-2.39456	0.0583835	0.0963302	-3.81073
Stk35	-1.2103	4.39902	-3.93861	0.00945193	0.0382786	-2.56261
Gm43323	-1.20892	-0.563886	-1.40926	0.213747	0.304812	-4.96157
Col5a2	-1.2064	3.68423	-2.13413	0.081952	0.131855	-4.72102
Gm31774	-1.20616	0.764181	-1.8311	0.122343	0.186787	-4.54509
Rflna	-1.20603	1.25161	-2.08044	0.08795	0.140436	-4.31805
Cyp27b1	-1.20491	3.35618	-2.67338	0.0409502	0.0713	-3.94016
Gm14321	-1.20468	0.0423799	-1.49294	0.191508	0.277667	-4.87304
Gm48230	-1.20296	-0.957202	-2.32776	0.0636487	0.104488	-3.88918
Fam161b	-1.20085	1.5133	-3.29748	0.0192632	0.0382786	-2.88566
Dhtkd1	-1.2003	4.49713	-6.86997	0.000735439	0.0382786	0.15577
Rad54l2	-1.19878	5.06997	-3.76796	0.011353	0.0382786	-2.85854
Gm7785	-1.19812	-0.957202	-2.28469	0.0673087	0.110074	-3.93993
Gm43868	-1.19804	-0.44303	-1.94187	0.105624	0.163859	-4.34865
Polr3e	-1.19783	6.47725	-4.00046	0.00885427	0.0382786	-2.74185
Tpi-rs10	-1.197	-0.157206	-1.67252	0.151021	0.225426	-4.67152
Alpk1	-1.19665	2.46317	-4.66175	0.00456104	0.0382786	-1.54805
Zfp970	-1.19603	0.544514	-1.36762	0.225692	0.319239	-5.05018
Prss23os	-1.19588	-0.97135	-1.22454	0.271547	0.37432	-5.15315
Gm6883	-1.19321	-0.931182	-1.46187	0.199496	0.287356	-4.90606
Dhcr24	-1.1915	6.33573	-1.77451	0.131893	0.20006	-5.60986
Gm43737	-1.19114	1.55078	-3.06013	0.0254845	0.0453255	-3.16358
Bhlhe40	-1.19099	5.52563	-2.81349	0.0343985	0.0603596	-4.1202
4933411K16Rik	-1.19024	-0.0418935	-1.70213	0.145201	0.217793	-4.63271
Gm47320	-1.18841	-1.48552	-1.6087	0.164353	0.242888	-4.72814
Igkv4-53	-1.18841	-1.48552	-1.6087	0.164353	0.242888	-4.72814
Igkv4-59	-1.18841	-1.48552	-1.6087	0.164353	0.242888	-4.72814
Gm11131	-1.18805	-0.48931	-1.25842	0.259989	0.360401	-5.13529
Gm36423	-1.18793	-0.915279	-1.91857	0.108937	0.168609	-4.37996
Gm37074	-1.18793	-0.915279	-1.91857	0.108937	0.168609	-4.37996
Gm6166	-1.18793	-0.915279	-1.91857	0.108937	0.168609	-4.37996
Gm11263	-1.18786	-0.711547	-1.77329	0.132107	0.20035	-4.54746
Ifi211	-1.18786	-0.711547	-1.77329	0.132107	0.20035	-4.54746
Mpig6b	-1.1876	-1.48552	-1.61265	0.163495	0.241754	-4.72362
Gm3756	-1.18686	-0.931182	-1.07332	0.328802	0.437151	-5.31026
Igkv8-24	-1.18426	-0.320202	-0.914165	0.399668	0.511699	-5.45767
Gm45769	-1.18356	1.37878	-3.11267	0.0239355	0.0426677	-3.08236
Depdc1b	-1.18287	2.72439	-2.32956	0.0635001	0.104266	-4.26611
Gm16209	-1.18262	0.21009	-1.8067	0.126372	0.192479	-4.51601
Gm11627	-1.18243	-0.957202	-2.1446	0.0808326	0.130204	-4.10575
Mir6955	-1.18237	-0.725695	-1.534	0.181418	0.265114	-4.8212
Tk1	-1.18197	4.39231	-4.78918	0.00404215	0.0382786	-1.64596
Gm45727	-1.18096	1.45231	-2.78989	0.0354169	0.0620794	-3.47208
Gm12420	-1.17916	-1.48552	-1.71912	0.141962	0.213559	-4.60089
Gm32281	-1.17916	-1.48552	-1.71912	0.141962	0.213559	-4.60089
Gm38218	-1.17916	-1.48552	-1.71912	0.141962	0.213559	-4.60089
Ccdc122	-1.17788	0.0884488	-1.36954	0.225126	0.318506	-5.01492
5033425B01Rik	-1.17641	-1.48552	-1.7543	0.135481	0.20476	-4.55995
Gm16104	-1.17641	-1.48552	-1.7543	0.135481	0.20476	-4.55995
Gm37069	-1.17641	-1.48552	-1.7543	0.135481	0.20476	-4.55995
Gm37694	-1.17641	-1.48552	-1.7543	0.135481	0.20476	-4.55995
Gm28424	-1.17553	0.923987	-4.65497	0.00378937	0.0382786	-1.39987
Mmp19	-1.17491	-0.97135	-1.18147	0.286896	0.391349	-5.19685
Gm7588	-1.17445	-1.48552	-1.74311	0.13751	0.207536	-4.57299
Gm9785	-1.17445	-1.48552	-1.74311	0.13751	0.207536	-4.57299
2310043P16Rik	-1.17251	-1.48552	-1.77453	0.131891	0.20006	-4.53635
Gm45709	-1.17251	-1.48552	-1.77453	0.131891	0.20006	-4.53635
Mt3	-1.1725	0.381518	-1.77318	0.132127	0.200375	-4.56807
Il34	-1.17171	4.48404	-5.57422	0.00201018	0.0382786	-0.906679
Pcdhb20	-1.1717	-0.176898	-1.91546	0.109386	0.16925	-4.38367
Gm15651	-1.17063	0.226193	-1.32496	0.238566	0.334784	-5.06468
Gm9202	-1.16946	-0.957202	-2.03045	0.0939442	0.149289	-4.24125
Gm12263	-1.16754	-0.957202	-2.01904	0.0953716	0.151376	-4.2548
Nat8f7	-1.16432	1.98257	-1.9356	0.106505	0.16513	-4.63088
Gm48558	-1.1631	1.15608	-1.71521	0.1427	0.214448	-4.75086
Igkv13-85	-1.16302	-1.49967	-1.39	0.219196	0.311636	-4.97317
Taf7	-1.16145	1.41333	-2.12615	0.0828156	0.133139	-4.28813
Med26	-1.16092	1.79498	-3.66878	0.012655	0.0382786	-2.50274
Nepn	-1.16084	2.48083	-3.31446	0.0188877	0.0382786	-2.987
Stag3	-1.16052	0.315913	-1.47164	0.196952	0.284347	-4.90924
Olfml2b	-1.15831	0.768506	-1.15417	0.297016	0.402341	-5.31016
Higd1c	-1.15773	-0.563886	-1.27241	0.255344	0.354861	-5.10818
1700102H20Rik	-1.15506	-1.49967	-1.43172	0.207551	0.297536	-4.92759
Gm44958	-1.15506	-1.49967	-1.43172	0.207551	0.297536	-4.92759
Cabp2	-1.15413	0.330946	-1.39285	0.218381	0.310587	-4.99829
Smyd3	-1.15348	2.49341	-3.60561	0.013572	0.0382786	-2.65312
Gm8423	-1.15224	0.615226	-2.20157	0.0750173	0.121768	-4.0778
Gm960	-1.15061	0.262129	-1.48699	0.193014	0.279529	-4.88788
Gm6158	-1.15038	-0.97135	-1.66277	0.152987	0.228046	-4.67142
Tvp23a	-1.14989	-0.991611	-1.1605	0.294643	0.399443	-5.21407
Igkv14-100	-1.14925	-1.49967	-1.44877	0.202959	0.291703	-4.9088
Exd1	-1.14886	0.181793	-1.51884	0.185083	0.269788	-4.84838
Tagln3	-1.14847	-0.44303	-1.65062	0.155472	0.231284	-4.69034
Xkr6	-1.14677	2.835	-4.64273	0.0046449	0.0382786	-1.59963
Ldhb-ps	-1.14503	6.08578	-2.28621	0.0671764	0.109881	-4.89677
Gm44832	-1.14495	-0.428881	-1.45995	0.200002	0.288006	-4.90874
Dennd4c	-1.14488	1.28763	-2.28342	0.0674199	0.110239	-4.07081
Gm47469	-1.14466	-0.0418935	-1.48564	0.193358	0.279943	-4.88016
D630014O11Rik	-1.14428	-0.176898	-1.71501	0.142738	0.214498	-4.61973
Sgip1	-1.1437	-0.725695	-1.39064	0.219013	0.311393	-4.98031
Spock3	-1.1437	-0.725695	-1.39064	0.219013	0.311393	-4.98031
Iglc2	-1.14307	-0.422851	-0.826138	0.443739	0.557538	-5.52874
Gm13408	-1.1425	-1.49967	-1.51373	0.186333	0.271297	-4.83649
Gm3436	-1.1425	-1.49967	-1.51373	0.186333	0.271297	-4.83649
C130089K02Rik	-1.14171	-0.234035	-1.62918	0.159953	0.237265	-4.71192
Ak5	-1.14136	1.53181	-3.3994	0.0171279	0.0382786	-2.77455
Spsb3	-1.13962	1.22517	-1.54561	0.178658	0.261529	-4.96909
5033417F24Rik	-1.13877	0.330946	-3.20166	0.0211651	0.0382786	-2.90328
Pkd1l3	-1.13861	0.312791	-1.4116	0.213094	0.303988	-4.9755
Itpka	-1.13733	-1.00801	-1.10915	0.314375	0.420825	-5.26138
Tgm4	-1.13657	-0.693042	-1.27973	0.252947	0.351926	-5.1046
D030028A08Rik	-1.13477	-0.0722265	-1.53747	0.180589	0.264101	-4.81823
Gpc6	-1.13422	-0.44303	-1.60478	0.165208	0.243989	-4.74305
Gm26852	-1.13343	0.546856	-2.00934	0.0966021	0.153136	-4.30278
Arsb	-1.1333	5.79675	-7.08636	0.000631273	0.0382786	0.220835
Esm1	-1.13282	3.45949	-1.94423	0.105295	0.163415	-4.93016
Tma7-ps	-1.13225	1.09836	-2.16292	0.0789122	0.12728	-4.1922
Ttn	-1.13162	-0.0280509	-1.38152	0.221636	0.314617	-4.99674
Rps7-ps2	-1.13089	-0.217635	-1.76925	0.132819	0.201252	-4.55135
Vtcn1	-1.12988	1.0439	-2.7398	0.0376889	0.0658485	-3.48244
Slc5a9	-1.12911	4.1727	-5.41672	0.00229884	0.0382786	-1.01621
Pla2g4b	-1.12714	0.556341	-2.13904	0.081425	0.131082	-4.1474
Ablim3	-1.12643	2.70583	-2.91776	0.0302683	0.0534361	-3.50802
Inhbb	-1.12548	0.586402	-1.53958	0.180085	0.263415	-4.86346
1700048M11Rik	-1.12308	-0.75347	-1.55362	0.176776	0.259083	-4.79456
Gm37033	-1.12308	-0.75347	-1.55362	0.176776	0.259083	-4.79456
Gm5141	-1.12302	-0.225149	-2.19134	0.0760281	0.123243	-4.05086
Gm6999	-1.12196	2.52425	-3.26975	0.0198944	0.0382786	-3.04976
Mtmr7	-1.12177	1.28109	-2.13581	0.0817708	0.131595	-4.25466
Slc6a19os	-1.12035	-0.957202	-1.67344	0.150835	0.225213	-4.66133
Xlr4b	-1.12035	-0.957202	-1.67344	0.150835	0.225213	-4.66133
Snord82	-1.11846	2.46328	-3.37743	0.0175647	0.0382786	-2.91221
Zmiz1os1	-1.11797	-0.75347	-1.53312	0.181627	0.265386	-4.81772
Trank1	-1.11744	-0.957202	-1.65935	0.153683	0.228917	-4.67762
Uchl4	-1.11744	-0.957202	-1.65935	0.153683	0.228917	-4.67762
Armh4	-1.11441	2.42669	-3.41545	0.0168164	0.0382786	-2.86184
Smc3	-1.11244	3.17657	-3.61121	0.0134877	0.0382786	-2.74938
Kcnh4	-1.11212	-0.612137	-1.34305	0.233028	0.327971	-5.02536
Akr1c12	-1.11151	0.931048	-2.49262	0.05148	0.0870929	-3.7659
Etv1	-1.10894	3.15963	-3.5472	0.0144868	0.0382786	-2.8228
Gm38560	-1.10876	-0.957202	-1.62678	0.160464	0.237955	-4.71514
Pawr	-1.10648	3.56464	-1.86467	0.11701	0.179637	-5.05541
Ano5	-1.10559	-0.197374	-1.5675	0.173562	0.254886	-4.78724
Adra1a	-1.10419	1.79122	-2.13793	0.0815434	0.131257	-4.33921
Gm11960	-1.10392	-0.957202	-1.60602	0.164939	0.243638	-4.73895
Lrrc47	-1.10211	3.4843	-1.11821	0.310814	0.418181	-5.94046
Gm30238	-1.10149	1.38926	-2.46909	0.0530528	0.089611	-3.85756
Gm11466	-1.09914	-0.245626	-1.39603	0.217477	0.3095	-4.97197
Gm37274	-1.09713	-0.711547	-1.35733	0.228736	0.322847	-5.0188
Srcap	-1.09646	0.296538	-1.4178	0.211369	0.301974	-4.96668
Cox20	-1.09609	-0.0722265	-1.39377	0.218118	0.310279	-4.97789
Sulf1	-1.09487	1.39815	-1.61623	0.162722	0.240793	-4.91707
Arntl2	-1.09471	0.898029	-2.28231	0.0675177	0.110385	-4.01616
Afmid	-1.0946	4.8918	-2.09446	0.0863402	0.138046	-4.99896
Gm2451	-1.09263	-0.48931	-2.75347	0.0370535	0.0647896	-3.39559
1700088E04Rik	-1.09225	1.71113	-3.28762	0.0194849	0.0382786	-2.91937
Tsfm	-1.09201	6.79459	-2.48675	0.0518676	0.0877114	-4.69731
Scarna2	-1.0918	0.965942	-1.69811	0.145978	0.218872	-4.74141
Col19a1	-1.09166	0.519645	-1.55917	0.175486	0.257362	-4.8327
Traf3ip1	-1.09001	3.98204	-3.66525	0.0127043	0.0382786	-2.82119
Gm22009	-1.08993	2.83478	-1.67999	0.14953	0.22349	-5.13429
Ramp3	-1.0893	4.27252	-2.68804	0.040205	0.0700531	-4.10135
Gm12852	-1.08823	-0.957202	-1.53676	0.180757	0.264294	-4.81773
Gm21814	-1.08823	-0.957202	-1.53676	0.180757	0.264294	-4.81773
Gm9083	-1.08823	-0.957202	-1.53676	0.180757	0.264294	-4.81773
4930562C15Rik	-1.08795	-0.773946	-1.48841	0.192653	0.279068	-4.86452
Gm37963	-1.08782	0.149304	-1.06696	0.331422	0.440061	-5.31605
Apobec3	-1.08779	3.17666	-4.27724	0.00665638	0.0382786	-2.01164
Npff	-1.08777	1.37408	-2.17061	0.0781213	0.126143	-4.22694
Nlrp5-ps	-1.08773	-0.197374	-1.14823	0.299258	0.404953	-5.23753
Gm9885	-1.08679	-1.0196	-1.79001	0.129206	0.196394	-4.5161
Nfyc-ps	-1.08679	-1.0196	-1.79001	0.129206	0.196394	-4.5161
Ptk6	-1.08679	-1.0196	-1.79001	0.129206	0.196394	-4.5161
Dbil5	-1.08646	-0.44303	-1.40865	0.213916	0.305021	-4.96315
Gm26549	-1.08631	-0.957202	-1.53	0.182378	0.266329	-4.82536
Ly6a2	-1.08631	-0.957202	-1.53	0.182378	0.266329	-4.82536
Lncpint	-1.0862	1.23007	-2.88082	0.031666	0.0558015	-3.33879
Agpat4	-1.08552	2.72923	-3.33805	0.0183795	0.0382786	-2.99958
Gm49768	-1.08485	-0.711547	-1.32208	0.239458	0.335862	-5.05657
Ugt2a3	-1.08394	-0.570214	-0.756749	0.480947	0.589623	-5.57625
Thtpa	-1.08376	1.59525	-1.58173	0.170327	0.250836	-4.9977
Elmod1	-1.08328	-0.48931	-1.25975	0.259545	0.359898	-5.11482
Gm35721	-1.08175	2.5447	-3.22672	0.0209202	0.0382786	-3.10572
Sucnr1	-1.08154	4.0548	-2.85568	0.0326572	0.0574546	-3.83962
Tob2	-1.0793	5.0721	-2.73374	0.0379744	0.0663365	-4.16767
Unkl	-1.07723	2.33227	-2.50288	0.0508097	0.0860248	-3.97066
Gm15411	-1.07693	0.52835	-2.93314	0.0297068	0.0524755	-3.21446
6820408C15Rik	-1.07608	1.61508	-1.81795	0.124499	0.18985	-4.71138
Gm12844	-1.07485	0.697674	-2.35305	0.0615976	0.101321	-3.90623
4930451E10Rik	-1.0739	-1.03178	-1.1426	0.301396	0.407441	-5.22464
Gm45779	-1.07263	-0.0838166	-0.950385	0.382551	0.496675	-5.4178
Gm13059	-1.07176	-1.54792	-1.3842	0.220862	0.313653	-4.98236
Gm42683	-1.07176	-1.54792	-1.3842	0.220862	0.313653	-4.98236
Igkv4-58	-1.07176	-1.54792	-1.3842	0.220862	0.313653	-4.98236
Gm8941	-1.07091	0.44843	-2.22335	0.0729114	0.118535	-4.03597
Gabrr2	-1.0706	-0.685527	-0.761903	0.478109	0.588933	-5.57958
Gm52964	-1.06959	0.279106	-2.38994	0.058732	0.0968752	-3.82519
Gm37509	-1.06907	-1.54792	-1.39377	0.218118	0.310279	-4.97196
Slco1a6	-1.06878	7.10401	-3.65468	0.0128535	0.0382786	-3.21087
mt-Tm	-1.06869	3.68277	-7.40513	0.000399578	0.0382786	0.765128
Klf15	-1.06868	6.72312	-4.08922	0.00807008	0.0382786	-2.66276
Glyctk	-1.06826	6.74509	-4.93617	0.00352587	0.0382786	-1.74465
Tspan2	-1.06681	1.43183	-2.24982	0.0704361	0.114789	-4.13693
Gm8784	-1.06673	-0.773946	-1.40573	0.214735	0.306049	-4.95575
Zfp935	-1.06673	-0.773946	-1.40573	0.214735	0.306049	-4.95575
Ftl1-ps1	-1.06362	1.6459	-1.75767	0.134876	0.203904	-4.78922
Mir196a-1	-1.06354	0.79379	-1.75328	0.135665	0.205021	-4.64696
Gm5176	-1.06348	-0.991611	-0.995932	0.36186	0.473706	-5.37063
Mak	-1.06344	-1.0196	-1.69453	0.146672	0.219785	-4.62717
Rhoh	-1.0621	-0.503458	-1.73637	0.138746	0.209223	-4.58233
Gm15163	-1.06107	0.441946	-2.72872	0.0382129	0.066731	-3.44111
Gm11520	-1.06011	-0.461535	-1.65657	0.154249	0.229703	-4.68081
Best1	-1.05856	0.997522	-2.15665	0.0795647	0.128271	-4.18535
Cd8b1	-1.05821	-1.54792	-1.42358	0.209775	0.300003	-4.93938
Igkv12-98	-1.05821	-1.54792	-1.42358	0.209775	0.300003	-4.93938
Zpld1	-1.05821	-1.54792	-1.42358	0.209775	0.300003	-4.93938
Gm266	-1.05798	-1.0196	-1.66697	0.152135	0.226924	-4.65898
Car9	-1.05652	4.54349	-4.64114	0.004652	0.0382786	-1.82009
Gm6075	-1.05554	-0.491281	-1.62047	0.161811	0.239739	-4.71802
Sct	-1.05554	-0.491281	-1.62047	0.161811	0.239739	-4.71802
2210409E12Rik	-1.05552	-1.54792	-5.54497	0.00161601	0.0382786	-0.789473
Atp1a4	-1.05552	-1.54792	-5.54497	0.00161601	0.0382786	-0.789473
Ccdc182	-1.05552	-1.54792	-5.54497	0.00161601	0.0382786	-0.789473
Ccr9	-1.05552	-1.54792	-5.54497	0.00161601	0.0382786	-0.789473
D530018E20Rik	-1.05552	-1.54792	-5.54497	0.00161601	0.0382786	-0.789473
Gm12981	-1.05552	-1.54792	-5.54497	0.00161601	0.0382786	-0.789473
Gm15198	-1.05552	-1.54792	-5.54497	0.00161601	0.0382786	-0.789473
Gm16208	-1.05552	-1.54792	-5.54497	0.00161601	0.0382786	-0.789473
Gm19345	-1.05552	-1.54792	-5.54497	0.00161601	0.0382786	-0.789473
Gm33280	-1.05552	-1.54792	-5.54497	0.00161601	0.0382786	-0.789473
Gm36913	-1.05552	-1.54792	-5.54497	0.00161601	0.0382786	-0.789473
Gm37245	-1.05552	-1.54792	-5.54497	0.00161601	0.0382786	-0.789473
Gm38004	-1.05552	-1.54792	-5.54497	0.00161601	0.0382786	-0.789473
Gm47350	-1.05552	-1.54792	-5.54497	0.00161601	0.0382786	-0.789473
Gm4926	-1.05552	-1.54792	-5.54497	0.00161601	0.0382786	-0.789473
Gm5100	-1.05552	-1.54792	-5.54497	0.00161601	0.0382786	-0.789473
Gm5620	-1.05552	-1.54792	-5.54497	0.00161601	0.0382786	-0.789473
Gm6316	-1.05552	-1.54792	-5.54497	0.00161601	0.0382786	-0.789473
Gm6655	-1.05552	-1.54792	-5.54497	0.00161601	0.0382786	-0.789473
Gm8864	-1.05552	-1.54792	-5.54497	0.00161601	0.0382786	-0.789473
Gm9706	-1.05552	-1.54792	-5.54497	0.00161601	0.0382786	-0.789473
Hmgn2-ps	-1.05552	-1.54792	-5.54497	0.00161601	0.0382786	-0.789473
Inhbc	-1.05552	-1.54792	-5.54497	0.00161601	0.0382786	-0.789473
Pcdhb7	-1.05552	-1.54792	-5.54497	0.00161601	0.0382786	-0.789473
Pitpnm2os2	-1.05552	-1.54792	-5.54497	0.00161601	0.0382786	-0.789473
Tafa1	-1.05552	-1.54792	-5.54497	0.00161601	0.0382786	-0.789473
Snx6	-1.05438	5.04469	-6.23666	0.00117763	0.0382786	-0.391838
Ctsl	-1.05406	7.03951	-5.4851	0.00216798	0.0382786	-1.2268
Atp5g2	-1.05182	5.42877	-2.50743	0.0505161	0.0855387	-4.52038
Gm39469	-1.05083	-0.225149	-1.62944	0.159898	0.237199	-4.71277
Ahcy	-1.04975	5.54402	-2.15849	0.0793723	0.127968	-5.00779
Ncam2	-1.04911	-0.630643	-1.37547	0.223393	0.316543	-4.98743
Gm14057	-1.04866	-0.792452	-1.66511	0.152511	0.227376	-4.66104
Gm6689	-1.04866	-0.792452	-1.66511	0.152511	0.227376	-4.66104
Gm18959	-1.04782	-0.509786	-1.20106	0.279823	0.384091	-5.17164
Myo7a	-1.04589	4.78496	-4.16171	0.00748792	0.0382786	-2.37085
Dock4	-1.04538	2.91672	-7.04679	0.000470607	0.0382786	0.586643
Gm45743	-1.04491	2.31531	-1.29565	0.247798	0.345588	-5.47756
Gm8756	-1.04475	-0.630643	-1.34505	0.23242	0.327281	-5.02014
Kcnk6	-1.0443	0.411851	-1.31213	0.242567	0.33961	-5.09367
Acsl6	-1.04382	-1.03811	-2.19509	0.0756563	0.1227	-4.03632
Gm15927	-1.04382	-1.03811	-2.19509	0.0756563	0.1227	-4.03632
Gm5914	-1.04382	-1.03811	-2.19509	0.0756563	0.1227	-4.03632
Sclt1	-1.04367	2.08072	-2.35005	0.0618374	0.101691	-4.12134
Creb5	-1.04286	0.00635762	-1.52119	0.18451	0.269071	-4.83704
Cckar	-1.04279	5.69763	-4.55668	0.005047	0.0382786	-2.04737
Gm36486	-1.04197	-1.54792	-1.50185	0.189275	0.27488	-4.8526
Gm9354	-1.04197	-1.54792	-1.50185	0.189275	0.27488	-4.8526
Lipg	-1.04197	-1.54792	-1.50185	0.189275	0.27488	-4.8526
Mbl2	-1.04197	-1.54792	-1.50185	0.189275	0.27488	-4.8526
Nscme3l	-1.04197	-1.54792	-1.50185	0.189275	0.27488	-4.8526
Usp38	-1.04171	3.46426	-5.40771	0.00231676	0.0382786	-0.951706
4933417D19Rik	-1.04151	-1.03811	-2.16734	0.078457	0.126612	-4.06905
Gm16177	-1.04151	-1.03811	-2.16734	0.078457	0.126612	-4.06905
Gm3191	-1.04151	-1.03811	-2.16734	0.078457	0.126612	-4.06905
Gm41381	-1.04151	-1.03811	-2.16734	0.078457	0.126612	-4.06905
Trim36	-1.04121	0.145132	-1.06328	0.332943	0.44156	-5.32175
Gm38102	-1.04103	0.553184	-1.58135	0.170413	0.250948	-4.81151
Gm10177	-1.04041	-0.46329	-1.30622	0.244432	0.341503	-5.0703
Wdpcp	-1.0394	2.99121	-2.5826	0.0459134	0.0781515	-3.99372
Gm50222	-1.03929	-1.54792	-1.51162	0.186852	0.271949	-4.84164
Kcnb2	-1.03929	-1.54792	-1.51162	0.186852	0.271949	-4.84164
Pm20d2	-1.03929	-1.54792	-1.51162	0.186852	0.271949	-4.84164
Tmprss9	-1.03916	3.6431	-3.87442	0.0101212	0.0382786	-2.52578
Nubpl	-1.0388	3.43643	-1.92176	0.108477	0.167977	-4.95791
1700028E10Rik	-1.03848	-0.509786	-2.19656	0.07551	0.122504	-4.03877
Gm28911	-1.03848	-0.509786	-2.19656	0.07551	0.122504	-4.03877
Vcl	-1.03847	2.67287	-1.1594	0.295051	0.399945	-5.71191
Pla2g2c	-1.03801	1.56084	-1.55366	0.176768	0.259083	-5.02449
Paqr7	-1.03728	6.94477	-6.06196	0.00134996	0.0382786	-0.693789
Gm39079	-1.03723	6.8586	-2.22723	0.0725427	0.118004	-5.05597
A730081D07Rik	-1.0351	-1.56643	-1.54576	0.178621	0.261482	-4.80462
Gm22027	-1.0351	-1.56643	-1.54576	0.178621	0.261482	-4.80462
Gm7043	-1.0351	-1.56643	-1.54576	0.178621	0.261482	-4.80462
Gm7114	-1.0351	-1.56643	-1.54576	0.178621	0.261482	-4.80462
Rundc3b	-1.0351	-1.56643	-1.54576	0.178621	0.261482	-4.80462
Apoh	-1.035	4.22334	-1.78328	0.130366	0.197976	-5.29753
Nphs2	-1.03461	5.42297	-1.17044	0.290946	0.395037	-6.24038
Zswim3	-1.03413	1.79294	-4.93966	0.00285303	0.0382786	-1.11992
Cfap20dc	-1.03374	0.00635762	-1.48917	0.192461	0.278866	-4.87298
Klhl8	-1.03347	2.6918	-2.98305	0.0279617	0.0495436	-3.42828
Wt1	-1.03275	3.1385	-1.30408	0.245111	0.342325	-5.65857
Mnd1	-1.03274	0.931502	-3.32204	0.0182191	0.0382786	-2.79592
mt-Tl2	-1.03274	-0.48931	-2.00053	0.0977338	0.154759	-4.27331
Ppp1r36	-1.03214	-0.491281	-1.52117	0.184515	0.269071	-4.8308
Gm37305	-1.03201	0.653193	-1.36172	0.227432	0.321383	-5.07334
Nuak2	-1.03171	6.64411	-3.08255	0.0248102	0.0441663	-3.89105
Cntd1	-1.03085	-1.03811	-2.04186	0.0925399	0.147273	-4.21725
Gm29718	-1.03085	-1.03811	-2.04186	0.0925399	0.147273	-4.21725
Gm4849	-1.03085	-1.03811	-2.04186	0.0925399	0.147273	-4.21725
Gm49163	-1.03085	-1.03811	-2.04186	0.0925399	0.147273	-4.21725
Rpl21-ps8	-1.03085	-1.03811	-2.04186	0.0925399	0.147273	-4.21725
Smpd3	-1.03085	-1.03811	-2.04186	0.0925399	0.147273	-4.21725
Zcchc9	-1.03019	3.76411	-5.90072	0.00153555	0.0382786	-0.553759
Adap2	-1.03004	3.51806	-1.87366	0.115623	0.17777	-5.03604
Padi4	-1.02854	-1.03811	-2.01836	0.095457	0.151493	-4.24501
Gsta1	-1.02749	0.852369	-0.719059	0.502063	0.611091	-5.71078
Gm29361	-1.02518	-1.03811	-2.01136	0.0963445	0.152778	-4.25328
Gm7820	-1.02518	-1.03811	-2.01136	0.0963445	0.152778	-4.25328
Ung	-1.02399	-0.0200194	-0.997605	0.361117	0.472874	-5.37416
E230001N04Rik	-1.02371	1.78555	-4.21702	0.00658964	0.0382786	-1.88894
Agap2	-1.02351	2.67889	-2.17136	0.0780447	0.126027	-4.4691
Fxyd6	-1.02318	2.78426	-1.74035	0.138015	0.208209	-5.04824
Gm10766	-1.02185	0.657506	-2.70109	0.0395535	0.068961	-3.49017
Ugt2b37	-1.01967	4.29937	-1.63222	0.159312	0.236458	-5.50674
Tmem26	-1.01921	2.70022	-2.06647	0.0895841	0.142865	-4.61014
Pdzd2	-1.01809	4.78049	-4.36597	0.00608901	0.0382786	-2.14607
6330410L21Rik	-1.01805	-0.48931	-1.87828	0.114917	0.176798	-4.41787
Brms1	-1.01805	-0.48931	-1.87828	0.114917	0.176798	-4.41787
Tsc22d3	-1.01743	5.73338	-2.36732	0.060472	0.0996089	-4.7491
Nkd2	-1.01607	0.922094	-1.08441	0.324278	0.431893	-5.41125
Vrk1	-1.01576	2.58296	-3.40858	0.0169491	0.0382786	-2.89589
Gm43980	-1.01573	-0.503458	-1.48436	0.193683	0.280384	-4.87014
Emilin3	-1.01334	-1.56643	-1.65445	0.154684	0.230247	-4.68046
Gm12666	-1.01334	-1.56643	-1.65445	0.154684	0.230247	-4.68046
Gm43534	-1.01334	-1.56643	-1.65445	0.154684	0.230247	-4.68046
Gm48495	-1.01334	-1.56643	-1.65445	0.154684	0.230247	-4.68046
Gm5814	-1.01334	-1.56643	-1.65445	0.154684	0.230247	-4.68046
Gm26397	-1.0122	-1.03811	-1.88435	0.113994	0.175552	-4.40304
Fchsd1	-1.01101	3.11689	-3.00008	0.0273923	0.0485721	-3.48623
Gm29666	-1.00966	-0.285578	-2.07814	0.0882166	0.140824	-4.17872
Dgkg	-1.00962	1.65876	-1.9084	0.110416	0.17065	-4.6072
Kri1	-1.00926	3.50202	-2.3252	0.0638598	0.104818	-4.43787
Chic1	-1.00916	2.87013	-3.62225	0.0133233	0.0382786	-2.69145
Ephb1	-1.00835	0.959276	-1.66597	0.152338	0.227182	-4.77967
Gm13712	-1.00758	-1.56643	-1.67504	0.150516	0.224793	-4.65669
Gm28496	-1.00758	-1.56643	-1.67504	0.150516	0.224793	-4.65669
Gm49645	-1.00758	-1.56643	-1.67504	0.150516	0.224793	-4.65669
Gm6641	-1.00758	-1.56643	-1.67504	0.150516	0.224793	-4.65669
Rnf222	-1.00758	-1.56643	-1.67504	0.150516	0.224793	-4.65669
BC021767	-1.00711	-0.0200194	-1.08804	0.32281	0.43037	-5.28579
Sema3e	-1.00622	-0.298539	-1.62387	0.161084	0.238749	-4.70945
Shisa3	-1.00592	2.24717	-0.87498	0.418853	0.531299	-5.89109
Angptl7	-1.00561	6.63174	-1.6032	0.165556	0.244441	-5.86471
Gm50387	-1.0055	0.421686	-1.08136	0.325516	0.433346	-5.32997
Psph	-1.00487	3.95023	-4.95079	0.0034788	0.0382786	-1.43296
Msantd4	-1.00467	3.68117	-2.01028	0.0964819	0.152972	-4.89161
Gm28370	-1.00401	2.13373	-3.62904	0.0132234	0.0382786	-2.58394
Slain1	-1.00363	0.0872621	-1.31079	0.242988	0.340059	-5.06499
Ccl27a	-1.00117	1.89151	-1.04017	0.342642	0.452096	-5.65555
Gm11221	-1.00069	-0.544194	-1.00468	0.35799	0.469242	-5.35488
Gm49329	-0.999478	0.252362	-1.09408	0.320377	0.427577	-5.29747
Eddm3b	-0.999247	2.02049	-1.55199	0.177158	0.259578	-5.11904
Glud-ps	-0.999199	0.00460251	-1.34139	0.233528	0.328562	-5.03104
Ighv1-80	-0.995762	-1.07252	-1.04986	0.338548	0.447539	-5.30696
Tmem54	-0.99565	1.19834	-0.851595	0.430633	0.543707	-5.68651
Igfbp4	-0.994327	9.62609	-3.39397	0.0172347	0.0382786	-3.73529
Gm4208	-0.993282	1.55277	-4.13482	0.00686636	0.0382786	-1.9293
Acsm3	-0.993058	6.00245	-1.74102	0.137893	0.208043	-5.62063
Gldc	-0.992266	5.50366	-3.43649	0.0164177	0.0382786	-3.32231
Mfsd13b	-0.992055	-0.0139027	-1.35484	0.229481	0.323675	-5.01802
Vps37b	-0.989218	2.32703	-1.41478	0.212207	0.302853	-5.34923
A230103J11Rik	-0.988501	-1.07252	-1.03166	0.346274	0.456208	-5.32386
Banp	-0.987248	5.12369	-6.53916	0.000936163	0.0382786	-0.153579
1810034E14Rik	-0.985818	3.08569	-2.42064	0.0564556	0.0933409	-4.22694
Ccdc170	-0.984956	-0.551709	-1.83903	0.121063	0.185021	-4.45573
Gm23301	-0.984956	-0.551709	-1.83903	0.121063	0.185021	-4.45573
Rab37	-0.984956	-0.551709	-1.83903	0.121063	0.185021	-4.45573
1810009A15Rik	-0.98433	-0.672566	-1.21184	0.275995	0.379564	-5.15217
Crb2	-0.984192	2.06905	-1.41955	0.210887	0.30135	-5.28578
Crocc	-0.981391	7.07976	-2.67764	0.0407319	0.0709409	-4.4672
Pim3	-0.980937	8.57947	-4.99545	0.00333947	0.0382786	-1.82402
Ddn	-0.980244	3.27656	-1.34359	0.232862	0.327755	-5.64403
C130083M11Rik	-0.979683	-0.551709	-1.79664	0.128072	0.194794	-4.50534
Hes2	-0.979683	-0.551709	-1.79664	0.128072	0.194794	-4.50534
Gm7542	-0.979044	-0.306054	-1.88344	0.114132	0.175722	-4.4064
Dpyd	-0.97831	4.16848	-4.07018	0.00823135	0.0382786	-2.38664
Lin9	-0.977061	0.483869	-2.35404	0.061519	0.101198	-3.88313
Dnajc22	-0.976242	5.82151	-3.39407	0.0172327	0.0382786	-3.41171
Ccnf	-0.975625	-1.08003	-1.09954	0.318193	0.425058	-5.25869
Ugt8a	-0.974597	5.44011	-2.70516	0.039353	0.0686294	-4.25868
C630043F03Rik	-0.974511	0.12743	-1.26318	0.2584	0.358546	-5.11745
Cmtr2	-0.974503	1.1893	-1.38628	0.220264	0.312946	-5.14767
Mrpl48	-0.97437	5.08287	-2.66631	0.041315	0.0719044	-4.26117
Rrs1	-0.973721	3.91989	-1.83581	0.121581	0.185712	-5.17281
1600014C10Rik	-0.972256	4.8111	-2.51186	0.0502316	0.0850894	-4.42861
Riox2	-0.972198	2.65861	-1.96307	0.1027	0.159729	-4.73781
Alas1	-0.971418	8.42175	-2.17087	0.0780946	0.126104	-5.2701
Gm25541	-0.970807	-0.509786	-1.63992	0.157692	0.234284	-4.693
Gm18541	-0.970673	-1.08003	-1.83962	0.120967	0.18493	-4.45026
Gm49863	-0.970673	-1.08003	-1.83962	0.120967	0.18493	-4.45026
Klhl35	-0.970673	-1.08003	-1.83962	0.120967	0.18493	-4.45026
Dusp4	-0.969054	2.16301	-3.48961	0.0154575	0.0382786	-2.74577
Zfp597	-0.968862	1.74202	-2.04608	0.0920259	0.146556	-4.45041
Gm4989	-0.968667	-0.848523	-1.22319	0.272017	0.3749	-5.13599
Gm10451	-0.967989	2.16145	-2.1222	0.0832467	0.133751	-4.43281
Pilra	-0.967918	-1.07252	-1.0019	0.359218	0.470701	-5.35108
Gm6028	-0.96738	0.229782	-1.90465	0.110965	0.171389	-4.39726
Ocel1	-0.967176	5.30096	-1.95326	0.104042	0.161646	-5.25213
Bend7	-0.967147	2.77096	-5.92252	0.00115915	0.0382786	-0.273403
Gm19880	-0.966636	1.48867	-2.47959	0.0523447	0.0884825	-3.86152
Tlr13	-0.966404	-0.0343788	-1.28046	0.252709	0.35165	-5.09445
Ppp1r3b	-0.96591	0.453774	-0.941387	0.386748	0.500838	-5.46361
D930015M05Rik	-0.96378	-1.0196	-1.2381	0.266868	0.368698	-5.13053
Gm10297	-0.963225	0.23611	-2.43927	0.0551204	0.0912364	-3.76395
3110001I22Rik	-0.963052	0.483869	-2.25132	0.0702977	0.114598	-4.00585
Hoxb3os	-0.961894	3.16089	-2.43989	0.0550765	0.0911687	-4.21682
Slpi	-0.961701	-0.134626	-1.01874	0.351846	0.462343	-5.34891
Gm38197	-0.961142	-0.834375	-1.3461	0.232103	0.326903	-5.01001
Cacna1h	-0.960992	1.10061	-2.41445	0.0569068	0.0940371	-3.88651
Jam3	-0.959751	3.59395	-4.56742	0.0049947	0.0382786	-1.77136
Rnf6	-0.957891	5.11386	-3.28215	0.0196093	0.0382786	-3.46676
Errfi1	-0.957107	8.27474	-4.52457	0.00520721	0.0382786	-2.29995
Dbp	-0.95703	5.53417	-3.16706	0.0224413	0.040131	-3.66637
Stac3	-0.957013	0.69619	-1.07781	0.326966	0.434971	-5.37611
C230062I16Rik	-0.955443	-0.0158736	-1.17885	0.287856	0.391718	-5.19726
Dapk2	-0.955422	2.76386	-3.41634	0.0167994	0.0382786	-2.9162
Slamf8	-0.955338	-0.306054	-1.70023	0.145566	0.218286	-4.62049
Gm14013	-0.955301	-1.60835	-1.36433	0.226662	0.320371	-5.00964
Gm14029	-0.955301	-1.60835	-1.36433	0.226662	0.320371	-5.00964
Gm15540	-0.955301	-1.60835	-1.36433	0.226662	0.320371	-5.00964
Gm16322	-0.955301	-1.60835	-1.36433	0.226662	0.320371	-5.00964
Gm22574	-0.955301	-1.60835	-1.36433	0.226662	0.320371	-5.00964
Gm34280	-0.955301	-1.60835	-1.36433	0.226662	0.320371	-5.00964
Gm48265	-0.955301	-1.60835	-1.36433	0.226662	0.320371	-5.00964
H2-M1	-0.955301	-1.60835	-1.36433	0.226662	0.320371	-5.00964
Jph1	-0.955301	-1.60835	-1.36433	0.226662	0.320371	-5.00964
Klb	-0.955301	-1.60835	-1.36433	0.226662	0.320371	-5.00964
Map6d1	-0.955301	-1.60835	-1.36433	0.226662	0.320371	-5.00964
Lrrc61	-0.954806	1.55101	-1.75961	0.13453	0.203513	-4.77548
Cenpu	-0.952464	-0.834375	-1.31907	0.240397	0.337082	-5.03876
Gbx1	-0.952464	-0.834375	-1.31907	0.240397	0.337082	-5.03876
Gm12946	-0.952456	-0.11647	-1.20249	0.279314	0.383522	-5.1736
4921539H07Rik	-0.952246	-1.60835	-1.37276	0.224183	0.317409	-5.00051
Ces2d-ps	-0.952246	-1.60835	-1.37276	0.224183	0.317409	-5.00051
Gm12598	-0.952246	-1.60835	-1.37276	0.224183	0.317409	-5.00051
Gm13882	-0.952246	-1.60835	-1.37276	0.224183	0.317409	-5.00051
Gm24494	-0.952246	-1.60835	-1.37276	0.224183	0.317409	-5.00051
Gm29684	-0.952246	-1.60835	-1.37276	0.224183	0.317409	-5.00051
Gm42779	-0.952246	-1.60835	-1.37276	0.224183	0.317409	-5.00051
Gm7859	-0.951153	0.280353	-0.95493	0.380445	0.494388	-5.429
4930579K19Rik	-0.950615	-0.11647	-1.20327	0.279033	0.383183	-5.1728
Lrrn1	-0.950433	0.885006	-1.67094	0.151337	0.225816	-4.76189
Gm12689	-0.950148	0.222267	-1.34079	0.23371	0.328801	-5.0413
Rpl13-ps3	-0.950003	-0.693042	-1.14475	0.300576	0.406497	-5.21569
Gm6563	-0.95	0.486122	-1.92239	0.108386	0.16784	-4.40129
Cldn18	-0.949622	-1.03811	-1.44678	0.203491	0.292396	-4.90493
Pde11a	-0.949622	-1.03811	-1.44678	0.203491	0.292396	-4.90493
Gm41517	-0.94954	0.758102	-2.56838	0.0467477	0.0795053	-3.65714
Foxd1	-0.949332	0.877185	-0.890372	0.411234	0.523508	-5.58716
4930432B10Rik	-0.948959	-0.834375	-1.31606	0.241335	0.338228	-5.04194
Igsf10	-0.948959	-0.834375	-1.31606	0.241335	0.338228	-5.04194
Ankrd33b	-0.948914	5.17736	-2.45121	0.0542823	0.090149	-4.56515
Gm13461	-0.948898	0.242743	-1.01545	0.353274	0.463977	-5.37032
Gm14488	-0.948087	0.0994393	-1.57381	0.17212	0.25317	-4.77403
Uap1	-0.948069	5.28294	-2.26357	0.0691851	0.112909	-4.83341
Snord34	-0.947624	-0.834375	-1.30202	0.245765	0.343076	-5.05675
Gm4828	-0.94731	-1.03811	-1.43528	0.206584	0.296374	-4.91758
Tomm6	-0.94731	-1.03811	-1.43528	0.206584	0.296374	-4.91758
D730003I15Rik	-0.946811	2.35627	-3.15502	0.0227628	0.0406538	-3.16409
Gm6712	-0.946502	-1.08003	-1.67189	0.151146	0.225582	-4.64502
Lmod3	-0.946502	-1.08003	-1.67189	0.151146	0.225582	-4.64502
Gm21811	-0.946041	-0.487355	-0.693065	0.516992	0.626074	-5.61609
Gm16185	-0.945643	-0.570214	-1.12689	0.307431	0.414407	-5.23515
Gart	-0.945238	4.24229	-1.56191	0.17485	0.256535	-5.5889
Ubxn6	-0.944814	2.85445	-1.5423	0.17944	0.262558	-5.31508
Hmgcs1	-0.944067	7.29288	-4.21791	0.00706949	0.0382786	-2.56472
Ormdl1	-0.9433	2.3515	-3.95147	0.00932395	0.0382786	-2.25789
Tvp23b	-0.942773	3.96854	-1.84779	0.119662	0.183338	-5.1689
Gm9860	-0.942026	1.27891	-1.56639	0.173818	0.255213	-4.95822
Tbc1d12	-0.940801	1.85828	-1.61039	0.163985	0.242398	-5.01787
D630023F18Rik	-0.938893	3.42176	-2.35352	0.0615601	0.101263	-4.38867
Cyp2j13	-0.938822	7.69048	-3.53735	0.0146478	0.0382786	-3.40542
4833413G10Rik	-0.938691	1.39138	-4.09986	0.00681103	0.0382786	-1.92719
Gm13830	-0.938682	-0.544194	-1.28768	0.250364	0.348753	-5.07668
Tmem100	-0.93798	0.242743	-0.976077	0.370766	0.483576	-5.40503
Ighg2b	-0.937373	1.64243	-1.10127	0.317501	0.424305	-5.54745
E430024P14Rik	-0.937062	-1.60835	-1.40616	0.214615	0.305908	-4.96417
Gm42604	-0.937062	-1.60835	-1.40616	0.214615	0.305908	-4.96417
Igkv3-5	-0.937062	-1.60835	-1.40616	0.214615	0.305908	-4.96417
Mmp16	-0.937062	-1.60835	-1.40616	0.214615	0.305908	-4.96417
Flrt2	-0.936236	0.744441	-1.08077	0.325758	0.433603	-5.38249
Arhgap30	-0.936095	1.85975	-1.65881	0.153792	0.229067	-4.96056
B230208H11Rik	-0.935781	-0.164721	-1.5078	0.187797	0.273145	-4.83983
mt-Nd4l	-0.935471	1.19998	-0.808025	0.453242	0.567352	-5.71877
Rnase6	-0.934571	0.377442	-2.0056	0.0970797	0.153843	-4.29007
Thg1l	-0.934497	2.89174	-4.85471	0.00360308	0.0382786	-1.36723
Pcyt1a	-0.934194	4.14133	-1.67705	0.150114	0.224264	-5.42339
Abhd3	-0.933819	4.90411	-3.05905	0.0255175	0.0453826	-3.72144
Zfp131	-0.933477	3.55362	-3.4675	0.0158493	0.0382786	-2.99241
Gm45218	-0.933363	-0.570214	-1.096	0.319608	0.426647	-5.26503
Igkv5-43	-0.933329	-1.05816	-0.776637	0.470061	0.581976	-5.54119
Snord13	-0.931941	-0.834375	-1.24525	0.264427	0.365758	-5.11582
Lpar3	-0.931634	3.43853	-2.28275	0.0674788	0.110328	-4.48327
Pex5l	-0.930977	-1.03811	-1.36601	0.226166	0.319824	-4.99291
Ptpn5	-0.930977	-1.03811	-1.36601	0.226166	0.319824	-4.99291
Sms-ps	-0.930977	-1.03811	-1.36601	0.226166	0.319824	-4.99291
Mkrn1	-0.930962	6.4362	-5.65183	0.00188351	0.0382786	-1.02563
Mecomos	-0.930825	-0.285578	-1.45641	0.200935	0.289161	-4.89999
Itga4	-0.930628	0.175324	-0.732457	0.494484	0.603264	-5.59761
4930519F09Rik	-0.930045	-1.60835	-1.42414	0.209621	0.299824	-4.94444
Gm14571	-0.930045	-1.60835	-1.42414	0.209621	0.299824	-4.94444
Gm18969	-0.930045	-1.60835	-1.42414	0.209621	0.299824	-4.94444
Gm44423	-0.930045	-1.60835	-1.42414	0.209621	0.299824	-4.94444
Gm4478	-0.930045	-1.60835	-1.42414	0.209621	0.299824	-4.94444
Gm8184	-0.930045	-1.60835	-1.42414	0.209621	0.299824	-4.94444
Gm9332	-0.930045	-1.60835	-1.42414	0.209621	0.299824	-4.94444
Ighv1-18	-0.930045	-1.60835	-1.42414	0.209621	0.299824	-4.94444
Igkv4-50	-0.930045	-1.60835	-1.42414	0.209621	0.299824	-4.94444
Lipo2	-0.930045	-1.60835	-1.42414	0.209621	0.299824	-4.94444
Samd3	-0.930045	-1.60835	-1.42414	0.209621	0.299824	-4.94444
1700113B09Rik	-0.929797	0.486122	-1.08608	0.323603	0.431146	-5.33469
Bid	-0.929387	5.10073	-3.73029	0.0118288	0.0382786	-2.91557
Gm48062	-0.928931	1.00636	-1.70429	0.144785	0.217261	-4.74488
Gm34655	-0.927223	-0.0233883	-4.59568	0.00402575	0.0382786	-1.50165
Hjurp	-0.926318	4.96709	-3.39756	0.017164	0.0382786	-3.302
Dock11	-0.925349	0.15345	-1.03494	0.344871	0.45463	-5.34288
Gm44981	-0.924981	-0.584362	-1.60057	0.166132	0.245183	-4.72703
5430400D12Rik	-0.924305	-0.848523	-1.11007	0.314012	0.420825	-5.24832
B4galnt4	-0.924135	0.872225	-1.42231	0.210126	0.300424	-5.04866
Gm45515	-0.923809	-0.0418935	-1.44423	0.204174	0.293242	-4.91341
4930442L01Rik	-0.923672	0.15345	-1.08273	0.324961	0.432716	-5.29781
Gm18890	-0.923604	0.0872621	-1.47136	0.197025	0.284438	-4.8879
Mettl5	-0.922936	3.01195	-3.82708	0.0106492	0.0382786	-2.48412
Gm17705	-0.922342	0.318769	-1.22004	0.273117	0.376279	-5.17844
Shmt1	-0.921893	5.55151	-4.43542	0.00568338	0.0382786	-2.16486
Mms22l	-0.921021	0.798601	-2.93898	0.0286707	0.0507389	-3.21382
Clcc1	-0.921006	4.71861	-2.48946	0.051688	0.087431	-4.44483
Gm48898	-0.920685	0.37519	-1.50682	0.188038	0.273428	-4.87472
Serpinc1	-0.920393	1.14002	-1.65962	0.153626	0.228852	-4.82214
Ak3l2-ps	-0.919939	-1.60835	-1.47848	0.195189	0.282041	-4.88427
Dnmt3aos	-0.919939	-1.60835	-1.47848	0.195189	0.282041	-4.88427
Gm18979	-0.919939	-1.60835	-1.47848	0.195189	0.282041	-4.88427
Gm22200	-0.919939	-1.60835	-1.47848	0.195189	0.282041	-4.88427
Gm45224	-0.919939	-1.60835	-1.47848	0.195189	0.282041	-4.88427
Gm8765	-0.919939	-1.60835	-1.47848	0.195189	0.282041	-4.88427
Ighv6-6	-0.919939	-1.60835	-1.47848	0.195189	0.282041	-4.88427
Lancl3	-0.919939	-1.60835	-1.47848	0.195189	0.282041	-4.88427
Slc5a4b	-0.919939	-1.60835	-1.47848	0.195189	0.282041	-4.88427
1700001O22Rik	-0.919513	-0.176898	-1.45693	0.200797	0.288994	-4.89479
Mchr1	-0.919407	-0.306054	-1.06525	0.332127	0.440853	-5.30118
Plin5	-0.917734	2.76613	-1.27682	0.253898	0.353101	-5.609
Fbxo24	-0.917275	-0.306054	-1.05969	0.334436	0.443108	-5.30642
6330537M06Rik	-0.916713	-1.11268	-1.03053	0.346757	0.45673	-5.31896
Fam83e	-0.916713	-1.11268	-1.03053	0.346757	0.45673	-5.31896
Pdgfrl	-0.916535	-0.306054	-1.45355	0.20169	0.290106	-4.90018
Trpc3	-0.916406	0.229782	-1.40624	0.214594	0.305908	-4.97123
Gimap1os	-0.916169	0.222267	-1.22543	0.271236	0.37394	-5.16256
4930517E14Rik	-0.915977	-1.60835	-1.48855	0.192619	0.279025	-4.87303
4931413K12Rik	-0.915977	-1.60835	-1.48855	0.192619	0.279025	-4.87303
E030013I19Rik	-0.915977	-1.60835	-1.48855	0.192619	0.279025	-4.87303
Gm11502	-0.915977	-1.60835	-1.48855	0.192619	0.279025	-4.87303
Gm25394	-0.915977	-1.60835	-1.48855	0.192619	0.279025	-4.87303
Gm37521	-0.915977	-1.60835	-1.48855	0.192619	0.279025	-4.87303
Gm38384	-0.915977	-1.60835	-1.48855	0.192619	0.279025	-4.87303
Ighv5-17	-0.915977	-1.60835	-1.48855	0.192619	0.279025	-4.87303
Gm50105	-0.915063	-0.271951	-0.997926	0.360975	0.472726	-5.36901
Cyb5d2	-0.91468	2.66105	-1.7311	0.139722	0.210509	-5.03453
Sec14l4	-0.913597	-0.551709	-1.40614	0.214619	0.305908	-4.94881
Snx29	-0.910854	3.71368	-1.76257	0.134002	0.20283	-5.22762
Rubcnl	-0.909252	-0.306054	-1.42062	0.210591	0.301007	-4.93639
0610031O16Rik	-0.909014	1.42776	-1.25343	0.261662	0.362408	-5.34416
Gm26982	-0.907789	1.36301	-1.4307	0.207829	0.297903	-5.13337
Pigf	-0.907462	1.7276	-5.38716	0.00186595	0.0382786	-0.730139
Etfa	-0.905399	7.78704	-6.69259	0.000836023	0.0382786	-0.219747
5930420M18Rik	-0.905266	0.360011	-0.942394	0.386277	0.500337	-5.44951
Myoc	-0.904747	0.0994393	-1.20546	0.278257	0.382228	-5.17334
Gm6612	-0.90431	0.3636	-2.43725	0.0551866	0.0913395	-3.77404
Gcsh	-0.903426	5.69689	-4.30834	0.00645091	0.0382786	-2.32022
E330034L11Rik	-0.903385	0.208119	-1.35191	0.230355	0.324761	-5.02756
Plpp1	-0.90314	3.96431	-3.0076	0.0271449	0.0481704	-3.63679
Zranb3	-0.903006	0.947449	-1.03626	0.344305	0.453997	-5.46535
Ccdc93	-0.902418	3.59979	-2.97454	0.0282509	0.0500411	-3.61186
Gm8738	-0.902132	0.208119	-1.34588	0.232172	0.326983	-5.03406
B230354K17Rik	-0.902093	1.93808	-1.62416	0.161023	0.238684	-5.01921
Calhm2	-0.901825	1.18787	-2.35619	0.0613483	0.100939	-3.97165
Gm15348	-0.9016	3.87268	-3.19381	0.0217445	0.0389282	-3.38347
Rbm12b1	-0.901157	1.24638	-1.52125	0.184495	0.269065	-5.00674
Amz1	-0.900494	2.69433	-2.2902	0.0668283	0.109377	-4.32037
G6pc	-0.899306	7.68898	-4.3248	0.00634509	0.0382786	-2.47626
Padi2	-0.898951	1.01195	-2.53635	0.0486887	0.0826104	-3.72621
Tmem198b	-0.898258	1.99849	-1.45926	0.200183	0.288236	-5.23047
Plk3	-0.897623	4.88787	-2.62607	0.0434596	0.075439	-4.2898
Nat2	-0.897535	2.90935	-3.44004	0.0163514	0.0382786	-2.91505
Rps12-ps4	-0.897236	-1.08003	-0.914443	0.399534	0.511552	-5.42669
Ssc5d	-0.896462	2.23004	-2.76907	0.0363425	0.0636092	-3.6209
Sema3g	-0.895736	5.89008	-1.76181	0.134136	0.203011	-5.58198
Gtf2e1	-0.892687	1.93521	-1.6033	0.165533	0.24442	-5.0435
Usp19	-0.891471	7.54632	-4.21294	0.00710542	0.0382786	-2.59118
Taf13	-0.891097	3.13114	-3.24809	0.0204035	0.0382786	-3.1858
Gmpr2	-0.888727	1.30245	-1.4126	0.212813	0.303652	-5.1416
Tox3	-0.888515	5.0271	-0.87009	0.421296	0.533798	-6.48915
Rrp12	-0.888226	3.58422	-2.23058	0.0722258	0.117525	-4.58605
Plscr4	-0.888124	3.51736	-2.13771	0.0815675	0.131288	-4.69468
Bbs10	-0.888011	1.8056	-3.9959	0.00789934	0.0382786	-2.08268
Synpo	-0.887123	5.44238	-1.30536	0.244704	0.341847	-6.09469
Zfp933	-0.886621	0.934271	-0.828176	0.442678	0.556488	-5.64794
Smndc1	-0.885842	3.91927	-3.98513	0.00899825	0.0382786	-2.44826
Pcdh18	-0.885581	1.82226	-2.53872	0.0485425	0.0823729	-3.84136
Ctdspl2	-0.885386	1.73322	-1.35785	0.228582	0.322646	-5.28891
Malrd1	-0.885177	1.03385	-1.46559	0.198524	0.28615	-5.03043
Gm30162	-0.885006	0.456513	-0.912097	0.400663	0.5128	-5.4895
Suv39h2	-0.88476	-0.544194	-1.12075	0.309819	0.417064	-5.24558
Abtb2	-0.884424	3.42579	-4.19445	0.00724083	0.0382786	-2.14309
Grin2d	-0.883483	0.777094	-2.20239	0.0749366	0.121645	-4.10159
Gm39078	-0.882899	1.15608	-1.36162	0.227463	0.321418	-5.17057
Dld	-0.882534	6.6185	-3.02779	0.026493	0.0470656	-3.96178
Rnf169	-0.881763	5.16859	-3.47774	0.0156664	0.0382786	-3.23218
Mkrn3	-0.881695	-0.19913	-1.0895	0.322218	0.429736	-5.27291
Rbm12	-0.881356	2.58307	-1.66519	0.152496	0.227366	-5.10425
Gpr17	-0.88121	1.14951	-1.52927	0.182554	0.266549	-4.97987
Runx3	-0.880753	0.189614	-1.64613	0.156399	0.232532	-4.69595
Pcdh7	-0.8805	1.75638	-2.67552	0.0408405	0.0711206	-3.65996
Gm49405	-0.880495	2.36135	-3.64438	0.0130006	0.0382786	-2.59689
Btbd11	-0.879871	1.46295	-2.44439	0.0547591	0.0906885	-3.90375
Per1	-0.879581	6.34595	-2.35014	0.0618306	0.101683	-4.84148
Dars	-0.878657	4.83179	-3.505	0.0151911	0.0382786	-3.15298
Xrcc3	-0.878366	3.08808	-2.89074	0.0312836	0.055168	-3.62286
Sh3bp2	-0.878332	4.71862	-1.61378	0.163251	0.241454	-5.61064
Cdc6	-0.877826	-0.076302	-1.20233	0.27937	0.383568	-5.16531
Gm43681	-0.877606	0.187858	-2.96383	0.0261494	0.0464816	-3.11544
Sycp2	-0.877361	-0.551709	-1.25428	0.261376	0.362084	-5.1102
3110040N11Rik	-0.876784	3.70572	-2.15442	0.0797976	0.128611	-4.71281
4930556H04Rik	-0.876473	-1.08003	-1.25652	0.260626	0.361189	-5.10201
Ftl2-ps	-0.876473	-1.08003	-1.25652	0.260626	0.361189	-5.10201
Gm8463	-0.876473	-1.08003	-1.25652	0.260626	0.361189	-5.10201
U2af1l4	-0.876473	-1.08003	-1.25652	0.260626	0.361189	-5.10201
Ccn1	-0.876033	4.02107	-2.38122	0.0593966	0.0979105	-4.47149
Adgre1	-0.875872	0.614709	-1.40204	0.215774	0.30734	-5.02854
Prkcz2	-0.875437	0.95809	-0.814824	0.449657	0.563571	-5.66755
Kctd10	-0.875257	2.76884	-1.31063	0.24304	0.340122	-5.57528
Zfp566	-0.873295	0.187858	-2.34064	0.0623134	0.102426	-3.87421
Dnajc21	-0.872836	3.73339	-2.06047	0.0902953	0.143934	-4.84305
Tmem82	-0.872808	5.14571	-1.9419	0.10562	0.163858	-5.24833
Gm49643	-0.872434	3.24952	-2.87882	0.0317436	0.0559345	-3.6688
Gm17530	-0.872333	1.54918	-2.19567	0.0755983	0.122621	-4.22895
Ripor2	-0.871969	1.15514	-1.56068	0.175135	0.256911	-4.94432
Tspan33	-0.871663	5.3233	-4.06859	0.00824503	0.0382786	-2.54937
Galnt11	-0.871039	8.39496	-4.95007	0.00348109	0.0382786	-1.85791
Ndufa12	-0.871009	6.0037	-2.12086	0.0833932	0.133975	-5.11585
1700030J22Rik	-0.869645	1.60603	-2.59069	0.0454453	0.0778503	-3.74285
AW822252	-0.869541	2.86586	-3.08595	0.0247098	0.0439949	-3.33661
Tmem38b	-0.869413	4.73118	-2.8143	0.0343644	0.0603022	-4.01741
Rassf2	-0.86933	2.39398	-2.60125	0.0448427	0.0776975	-3.86201
Fam184a	-0.869078	3.06493	-6.20421	0.000913939	0.0382786	-0.049995
Tlnrd1	-0.868337	3.61785	-2.29137	0.0667266	0.109223	-4.51363
Ct55	-0.866607	0.726523	-1.99524	0.098419	0.155211	-4.34698
Mdk	-0.86585	7.24694	-2.1782	0.0773482	0.124959	-5.16018
Gas1	-0.865514	4.06258	-2.73105	0.0381018	0.0665437	-4.0143
Abhd15	-0.863891	-0.386958	-0.857515	0.427628	0.540646	-5.47063
Igsf6	-0.863567	-0.0745468	-1.12643	0.307613	0.4146	-5.24511
Rab4b	-0.862971	-0.584362	-1.28436	0.251438	0.350029	-5.07358
Per2	-0.862664	5.67565	-3.0496	0.0258083	0.0458875	-3.8371
Slc34a3	-0.862132	6.03064	-3.78526	0.0111417	0.0382786	-2.95706
Gm12529	-0.861808	-0.0560416	-2.38591	0.0581311	0.0959407	-3.80835
Timm8a1	-0.861552	0.861438	-1.78211	0.130569	0.198256	-4.62743
Rcc1	-0.860746	4.34293	-3.90028	0.00984533	0.0382786	-2.61216
Snx16	-0.860485	1.2542	-1.49728	0.190417	0.27628	-5.03699
Cep170	-0.859547	1.15586	-0.754679	0.482091	0.590779	-5.75086
Zfp418	-0.859493	0.0248628	-1.17265	0.290134	0.394064	-5.1995
Prps1l3	-0.858568	2.61612	-3.0151	0.0269005	0.0477655	-3.38155
Spats2l	-0.85703	3.3837	-4.54969	0.0050814	0.0382786	-1.765
Tmem198	-0.856341	0.994112	-2.99294	0.0263957	0.046899	-3.16154
Gadd45g	-0.856037	5.3938	-1.65316	0.154949	0.230537	-5.66253
Sall2	-0.855564	3.79876	-3.13115	0.0234158	0.0417807	-3.45151
Lmod1	-0.855495	3.09254	-2.6227	0.0436451	0.0757387	-3.97061
Gtse1	-0.854802	0.425999	-1.45779	0.200569	0.288682	-4.93617
Gm5829	-0.853575	-1.11268	-0.880374	0.416171	0.52839	-5.45045
Exosc3	-0.853455	3.6689	-2.27982	0.0677363	0.110715	-4.53872
Gm49519	-0.852303	-1.08003	-1.17222	0.290292	0.394239	-5.18758
Lyve1	-0.852061	-0.612137	-1.67425	0.150674	0.225004	-4.63879
Gm48249	-0.851787	-0.368453	-1.25327	0.261715	0.362456	-5.10512
Pde6a	-0.851633	3.97356	-2.97104	0.0283711	0.0502355	-3.68813
Prox1	-0.850835	0.988341	-3.20488	0.0196717	0.0382786	-2.89611
Mafb	-0.850205	3.01957	-1.69602	0.146383	0.219405	-5.16399
Kcnh3	-0.849965	-0.366482	-1.64974	0.155652	0.231532	-4.67051
Cyp2e1	-0.849531	9.92896	-2.34687	0.0620924	0.102086	-5.14855
Slc25a18	-0.849273	-0.896774	-1.09267	0.320943	0.428226	-5.25653
Gm10309	-0.848483	-1.08003	-1.15925	0.295109	0.400003	-5.20046
Gm13427	-0.848483	-1.08003	-1.15925	0.295109	0.400003	-5.20046
Gkap1	-0.847957	4.42838	-9.76547	8.0582e-05	0.0382786	2.30904
Gm5042	-0.845822	-0.38063	-1.26872	0.256563	0.356332	-5.08724
Mgl2	-0.845277	1.63313	-2.59368	0.0452739	0.0778503	-3.74467
Hsd11b1	-0.845209	6.27136	-3.29983	0.0192106	0.0382786	-3.57874
Ifrd2	-0.845096	5.37424	-2.41488	0.0568752	0.0940024	-4.6432
Gm42688	-0.845074	-0.0838166	-1.26312	0.258419	0.358561	-5.10195
Kdm2b	-0.844559	2.50878	-1.39126	0.218835	0.311191	-5.42424
Gm10787	-0.842413	2.73116	-2.64409	0.0424849	0.0738291	-3.87191
Fbxw10	-0.842266	-0.176898	-1.125	0.308167	0.415283	-5.24201
Arhgef26	-0.842025	1.20959	-1.40137	0.215965	0.307603	-5.13952
Rnf39	-0.840958	0.327358	-1.37138	0.224588	0.317905	-5.01902
Ntn1	-0.839588	5.68404	-2.18583	0.0765786	0.124017	-4.99228
Pah	-0.838769	8.36596	-3.7048	0.0121636	0.0382786	-3.25431
Slc13a4	-0.837925	1.12722	-0.72347	0.499559	0.608336	-5.77484
Kif3b	-0.837746	3.77767	-2.01916	0.0953558	0.151355	-4.90814
Syt12	-0.837455	1.85065	-1.15247	0.297654	0.403065	-5.54296
Aifm3	-0.836898	5.31904	-2.55122	0.047777	0.0811466	-4.45226
Derl3	-0.836667	1.6026	-1.1126	0.313014	0.420469	-5.53095
Dcaf12	-0.836341	4.9703	-3.75813	0.011475	0.0382786	-2.8674
Nxpe3	-0.836154	3.7236	-1.85367	0.118732	0.182029	-5.11501
Ahsa2	-0.835257	3.37931	-2.82621	0.0338633	0.0594702	-3.76296
Slc16a1	-0.834457	3.72789	-1.43178	0.207534	0.297529	-5.64947
Ncoa4	-0.833505	2.35252	-1.73846	0.138363	0.208681	-4.96627
Notumos	-0.833356	2.198	-1.19236	0.282947	0.386748	-5.57782
Teddm2	-0.833121	0.588689	-3.39008	0.0154227	0.0382786	-2.65309
Nsrp1	-0.832798	3.43245	-2.95366	0.0289752	0.0512419	-3.61099
Gm12312	-0.832423	-1.14046	-0.958113	0.378975	0.49278	-5.3829
Gm14767	-0.832423	-1.14046	-0.958113	0.378975	0.49278	-5.3829
Gm42783	-0.832423	-1.14046	-0.958113	0.378975	0.49278	-5.3829
Slc13a1	-0.831509	7.2947	-2.97308	0.028301	0.0501197	-4.09452
A430057M04Rik	-0.831398	0.329191	-2.44867	0.0532496	0.0899148	-3.74874
Stc2	-0.831254	2.34624	-2.18037	0.0771285	0.124624	-4.39789
4930592C13Rik	-0.829966	-0.896774	-1.0548	0.336475	0.445376	-5.29229
Gm28793	-0.829966	-0.896774	-1.0548	0.336475	0.445376	-5.29229
Pabpc1l	-0.829966	-0.896774	-1.0548	0.336475	0.445376	-5.29229
Rbp1	-0.829788	4.97126	-6.04955	0.00136329	0.0382786	-0.547238
Ehbp1	-0.829173	2.96352	-6.06034	0.00103081	0.0382786	-0.164998
1110013H19Rik	-0.828924	0.336706	-0.91673	0.398437	0.510393	-5.46855
Tmc8	-0.828887	1.23634	-3.04678	0.024758	0.0440776	-3.12416
Ccdc117	-0.82855	4.0895	-3.17127	0.0223298	0.0399356	-3.45348
Cebpb	-0.82855	3.69255	-2.37233	0.060082	0.0989972	-4.42179
Gm29012	-0.828202	1.32772	-1.72537	0.140788	0.211965	-4.77792
Dgkq	-0.827941	5.06507	-1.49986	0.189771	0.275479	-5.80938
Hbegf	-0.826908	3.61114	-2.41284	0.0570252	0.0942269	-4.3516
Kifc3	-0.82653	6.55938	-3.01831	0.0267968	0.0475861	-3.96913
Pcdhgb4	-0.825308	-0.75347	-1.02789	0.347893	0.45811	-5.31639
Srd5a2	-0.823398	1.19159	-1.26669	0.257234	0.357198	-5.28273
Dio3os	-0.823173	3.0597	-1.71977	0.141838	0.213395	-5.14309
Gm8066	-0.822377	-0.356863	-0.904009	0.404574	0.517019	-5.43724
Gm30551	-0.82167	-0.612137	-1.45858	0.200362	0.288455	-4.88193
Sema3a	-0.82167	-0.612137	-1.45858	0.200362	0.288455	-4.88193
Chtf8	-0.821644	-1.11268	-0.814801	0.449669	0.563571	-5.50319
Gm19325	-0.821644	-1.11268	-0.814801	0.449669	0.563571	-5.50319
Rif1	-0.821542	2.68954	-3.36549	0.0178074	0.0382786	-2.97036
Pigw	-0.819584	1.27438	-2.21182	0.0740186	0.12025	-4.16583
Gm7105	-0.819213	-0.386958	-1.50963	0.187344	0.272552	-4.8262
Plxna2	-0.819198	2.97375	-2.82274	0.0340086	0.0597094	-3.68998
Rtl5	-0.817543	3.2488	-2.64711	0.0423235	0.0735608	-3.9691
Tnfrsf25	-0.817033	3.12534	-3.2431	0.020523	0.0382786	-3.19105
Mkln1os	-0.816997	0.405523	-2.00852	0.0967065	0.153283	-4.28946
Gm5475	-0.816514	0.371114	-1.03319	0.345618	0.455501	-5.36877
Hmox2	-0.816403	4.41322	-1.72059	0.141685	0.213213	-5.42164
Gm10167	-0.815995	0.460102	-1.09268	0.320938	0.428226	-5.32446
Bcat1	-0.815797	4.18828	-5.75043	0.00161941	0.0382786	-0.674445
C130021I20Rik	-0.814948	1.51471	-1.32495	0.238569	0.334784	-5.28446
4933406C10Rik	-0.813667	1.09902	-2.36918	0.0603268	0.0993851	-3.94435
Hsd17b11	-0.812213	8.33306	-4.64272	0.00464495	0.0382786	-2.17723
Ugt2b38	-0.811945	7.93088	-7.89215	0.000369242	0.0382786	0.674809
Jaml	-0.811915	-0.340462	-0.94101	0.386925	0.500993	-5.40828
Ly6f	-0.811745	-1.14046	-0.887617	0.41259	0.524635	-5.44319
Tifa	-0.810905	1.72201	-2.44443	0.0547561	0.0906864	-3.94478
Gm34590	-0.810686	0.155205	-1.90152	0.111427	0.172042	-4.39339
Atxn7	-0.810583	4.24176	-2.46537	0.0533057	0.0900065	-4.40256
Gm10824	-0.810346	-0.915279	-1.21482	0.274946	0.378383	-5.13342
Gm18334	-0.810346	-0.915279	-1.21482	0.274946	0.378383	-5.13342
Gm8121	-0.810346	-0.915279	-1.21482	0.274946	0.378383	-5.13342
Polr3d	-0.809632	4.10371	-2.40344	0.057719	0.095305	-4.45923
Dhx9	-0.809019	6.06171	-1.95536	0.103754	0.161236	-5.34618
Slc2a2	-0.808705	5.50413	-4.8662	0.00376149	0.0382786	-1.70761
Gm45645	-0.80833	2.83454	-3.54771	0.0144786	0.0382786	-2.77863
Slc25a25	-0.808192	6.37102	-3.77527	0.0112632	0.0382786	-3.00227
Stbd1	-0.807931	3.11304	-2.12728	0.0826927	0.132962	-4.62891
Enpep	-0.807261	6.24498	-3.32351	0.0186909	0.0382786	-3.54667
Cmtm6	-0.805707	6.52805	-2.4471	0.0545693	0.0903911	-4.72867
Mad2l1	-0.805382	1.29436	-1.69577	0.146432	0.219472	-4.80763
Eepd1	-0.803813	2.00423	-1.56526	0.174077	0.25555	-5.10765
Pdcl	-0.803193	3.14649	-3.23065	0.0208241	0.0382786	-3.2105
Nup133	-0.80288	2.99102	-1.93664	0.106359	0.164926	-4.85058
Gm44623	-0.802206	-0.848523	-0.812083	0.4511	0.565084	-5.50998
Gm12962	-0.802117	2.03229	-2.75697	0.0368926	0.0645126	-3.60487
Gm4482	-0.801618	-1.16093	-0.950965	0.382282	0.496374	-5.38844
4933407K13Rik	-0.800422	0.80204	-2.02943	0.0940714	0.149477	-4.31728
Gm11434	-0.799957	-0.366482	-1.33312	0.236051	0.331663	-5.02177
Gm12751	-0.798786	0.260601	-0.693369	0.516816	0.625888	-5.63203
Tyw3	-0.798512	4.13586	-1.90556	0.110833	0.171209	-5.12792
A130014A01Rik	-0.798211	1.44409	-1.40447	0.215089	0.306471	-5.18001
Pck1	-0.798181	10.2039	-3.13825	0.0232194	0.0414401	-4.10715
Casc1	-0.798036	0.337274	-1.16238	0.293941	0.398623	-5.23908
Ehd3	-0.797479	5.5412	-1.89812	0.111931	0.172745	-5.3617
Epdr1	-0.797418	2.53623	-1.92129	0.108544	0.168065	-4.77398
Dclk3	-0.79741	5.08234	-1.91461	0.109509	0.169426	-5.27732
Gm5874	-0.796614	-1.16093	-1.67703	0.150119	0.224264	-4.63367
Rpl21-ps5	-0.796614	-1.16093	-1.67703	0.150119	0.224264	-4.63367
4930589O11Rik	-0.796204	-1.68926	-1.30874	0.243636	0.340525	-5.07865
Chrna7	-0.796204	-1.68926	-1.30874	0.243636	0.340525	-5.07865
Defb25	-0.796204	-1.68926	-1.30874	0.243636	0.340525	-5.07865
Gata6os	-0.796204	-1.68926	-1.30874	0.243636	0.340525	-5.07865
Gm11513	-0.796204	-1.68926	-1.30874	0.243636	0.340525	-5.07865
Gm11948	-0.796204	-1.68926	-1.30874	0.243636	0.340525	-5.07865
Gm11970	-0.796204	-1.68926	-1.30874	0.243636	0.340525	-5.07865
Gm18972	-0.796204	-1.68926	-1.30874	0.243636	0.340525	-5.07865
Gm2423	-0.796204	-1.68926	-1.30874	0.243636	0.340525	-5.07865
Gm3435	-0.796204	-1.68926	-1.30874	0.243636	0.340525	-5.07865
Gm37486	-0.796204	-1.68926	-1.30874	0.243636	0.340525	-5.07865
Gm42935	-0.796204	-1.68926	-1.30874	0.243636	0.340525	-5.07865
Gm43148	-0.796204	-1.68926	-1.30874	0.243636	0.340525	-5.07865
Gm44532	-0.796204	-1.68926	-1.30874	0.243636	0.340525	-5.07865
Gm45532	-0.796204	-1.68926	-1.30874	0.243636	0.340525	-5.07865
Gm49195	-0.796204	-1.68926	-1.30874	0.243636	0.340525	-5.07865
Gm49307	-0.796204	-1.68926	-1.30874	0.243636	0.340525	-5.07865
Gm5799	-0.796204	-1.68926	-1.30874	0.243636	0.340525	-5.07865
Gm7626	-0.796204	-1.68926	-1.30874	0.243636	0.340525	-5.07865
Igkv3-10	-0.796204	-1.68926	-1.30874	0.243636	0.340525	-5.07865
Rps12-ps1	-0.796204	-1.68926	-1.30874	0.243636	0.340525	-5.07865
S100z	-0.796204	-1.68926	-1.30874	0.243636	0.340525	-5.07865
Slc38a11	-0.796204	-1.68926	-1.30874	0.243636	0.340525	-5.07865
Spta1	-0.796204	-1.68926	-1.30874	0.243636	0.340525	-5.07865
Tubb4b-ps2	-0.796204	-1.68926	-1.30874	0.243636	0.340525	-5.07865
Zfp300	-0.796204	-1.68926	-1.30874	0.243636	0.340525	-5.07865
Arhgap15	-0.795538	1.40566	-2.67352	0.0409432	0.0712902	-3.6134
4930556J24Rik	-0.794978	1.04194	-1.60028	0.166196	0.245269	-4.87634
Plscr2	-0.794913	7.68785	-6.08468	0.00132598	0.0382786	-0.727294
Gm6210	-0.794855	0.106954	-0.748081	0.485748	0.594519	-5.57667
Tomm22	-0.794255	5.752	-7.04299	0.000613265	0.0382786	0.234871
Cabp4	-0.793928	-1.68926	-1.31513	0.241627	0.338431	-5.07186
D5Ertd605e	-0.793928	-1.68926	-1.31513	0.241627	0.338431	-5.07186
Gm10237	-0.793928	-1.68926	-1.31513	0.241627	0.338431	-5.07186
Gm10689	-0.793928	-1.68926	-1.31513	0.241627	0.338431	-5.07186
Gm12110	-0.793928	-1.68926	-1.31513	0.241627	0.338431	-5.07186
Gm13777	-0.793928	-1.68926	-1.31513	0.241627	0.338431	-5.07186
Gm14274	-0.793928	-1.68926	-1.31513	0.241627	0.338431	-5.07186
Gm14822	-0.793928	-1.68926	-1.31513	0.241627	0.338431	-5.07186
Gm26279	-0.793928	-1.68926	-1.31513	0.241627	0.338431	-5.07186
Gm34319	-0.793928	-1.68926	-1.31513	0.241627	0.338431	-5.07186
Gm3468	-0.793928	-1.68926	-1.31513	0.241627	0.338431	-5.07186
Gm36975	-0.793928	-1.68926	-1.31513	0.241627	0.338431	-5.07186
Gm38241	-0.793928	-1.68926	-1.31513	0.241627	0.338431	-5.07186
Gm44549	-0.793928	-1.68926	-1.31513	0.241627	0.338431	-5.07186
Gm48855	-0.793928	-1.68926	-1.31513	0.241627	0.338431	-5.07186
Gm9939	-0.793928	-1.68926	-1.31513	0.241627	0.338431	-5.07186
Ighv1-9	-0.793928	-1.68926	-1.31513	0.241627	0.338431	-5.07186
Mccc1os	-0.793928	-1.68926	-1.31513	0.241627	0.338431	-5.07186
mt-Tt	-0.793928	-1.68926	-1.31513	0.241627	0.338431	-5.07186
Rpph1	-0.793928	-1.68926	-1.31513	0.241627	0.338431	-5.07186
Rps12-ps26	-0.793928	-1.68926	-1.31513	0.241627	0.338431	-5.07186
Ip6k3	-0.793892	0.14769	-1.17756	0.288328	0.391853	-5.20156
Gm49417	-0.79319	-0.75347	-0.946601	0.384312	0.498547	-5.38911
As3mt	-0.793108	5.19347	-9.18075	0.00011317	0.0382786	1.96926
Selenoo	-0.792064	3.39162	-1.51311	0.186485	0.271482	-5.48015
9330136K24Rik	-0.791917	-1.16093	-1.56392	0.174386	0.25589	-4.76243
BC037039	-0.791917	-1.16093	-1.56392	0.174386	0.25589	-4.76243
Gm11634	-0.791917	-1.16093	-1.56392	0.174386	0.25589	-4.76243
Morf4l1-ps1	-0.791917	-1.16093	-1.56392	0.174386	0.25589	-4.76243
Zfp993	-0.791917	-1.16093	-1.56392	0.174386	0.25589	-4.76243
Znrd2	-0.791917	-1.16093	-1.56392	0.174386	0.25589	-4.76243
Klk1b4	-0.791702	-0.915279	-1.1425	0.301432	0.407481	-5.20545
5430431A17Rik	-0.791517	-1.16093	-1.57774	0.171229	0.25201	-4.74684
Gm27209	-0.791016	-0.915279	-1.12824	0.30691	0.413778	-5.21936
Mir1968	-0.791016	-0.915279	-1.12824	0.30691	0.413778	-5.21936
Urah	-0.79046	3.0463	-1.41473	0.212221	0.302864	-5.52009
Cryaa	-0.790298	0.548827	-1.73601	0.138813	0.2093	-4.63406
Gm43568	-0.790181	0.770461	-0.877645	0.417526	0.529843	-5.57565
Gm19139	-0.789905	-1.16093	-0.909359	0.401984	0.514304	-5.42422
Gm49179	-0.789905	-1.16093	-0.909359	0.401984	0.514304	-5.42422
Plk-ps1	-0.789905	-1.16093	-0.909359	0.401984	0.514304	-5.42422
4930594M22Rik	-0.789454	0.998258	-1.24054	0.266033	0.367655	-5.27588
Gatm	-0.789295	7.7333	-3.078	0.0249456	0.0443967	-3.9947
Podxl	-0.789128	6.83533	-1.5495	0.177741	0.260301	-5.95456
Tdrkh	-0.789098	0.299583	-1.4806	0.194646	0.281431	-4.89496
Snrk	-0.788624	5.12036	-1.90468	0.110962	0.171388	-5.2963
Cyp2j7	-0.788345	0.961597	-2.77207	0.0346677	0.0608043	-3.41891
Gm4045	-0.78785	-0.326768	-0.540379	0.610509	0.717826	-5.69988
Plekhb1	-0.787067	3.74597	-1.91313	0.109724	0.169709	-5.04414
Trp53bp2	-0.786565	5.85565	-2.66716	0.0412709	0.0718349	-4.36298
Nepro	-0.786179	1.55748	-1.59666	0.166995	0.246306	-4.9779
Rasgrp4	-0.785975	0.939048	-0.640938	0.547818	0.656688	-5.7939
Gm6767	-0.785809	-0.612137	-1.26141	0.258989	0.359231	-5.0929
Txlnb	-0.785781	-0.38063	-1.04516	0.340529	0.449856	-5.30786
Gm50107	-0.784628	2.17862	-1.88939	0.113235	0.174574	-4.73846
Cpq	-0.784029	5.26316	-3.25673	0.0201986	0.0382786	-3.52281
Rwdd3	-0.783872	2.27147	-3.2689	0.0198806	0.0382786	-3.01951
Tada2b	-0.783853	3.16325	-1.71155	0.143395	0.2154	-5.18121
Chrdl2	-0.78364	-1.16093	-1.55076	0.177445	0.259898	-4.77725
Gm13904	-0.78364	-1.16093	-1.55076	0.177445	0.259898	-4.77725
Gm5686	-0.78364	-1.16093	-1.55076	0.177445	0.259898	-4.77725
Olfr460	-0.78364	-1.16093	-1.55076	0.177445	0.259898	-4.77725
Stum	-0.78364	-1.16093	-1.55076	0.177445	0.259898	-4.77725
Tmem190	-0.78364	-1.16093	-1.55076	0.177445	0.259898	-4.77725
Gm45222	-0.783399	-0.368453	-0.99917	0.360424	0.472118	-5.35205
Glod4	-0.782442	5.13489	-5.69388	0.00181876	0.0382786	-0.875874
Zscan30	-0.782409	0.654877	-1.0048	0.35794	0.469188	-5.44169
Col16a1	-0.780085	4.95271	-1.48022	0.194743	0.281556	-5.81939
Igkv6-14	-0.779804	-1.16093	-0.757079	0.480765	0.589486	-5.54502
Gm15285	-0.779593	1.56381	-1.54354	0.179147	0.262166	-5.04314
Gm26621	-0.779457	0.710636	-1.16437	0.293197	0.397726	-5.2995
Rnf149	-0.77944	2.63571	-0.900259	0.406397	0.518911	-5.97
3300005D01Rik	-0.778944	-1.16093	-1.45623	0.20098	0.289195	-4.88243
Pcdhgc5	-0.778944	-1.16093	-1.45623	0.20098	0.289195	-4.88243
Zmat4	-0.778944	-1.16093	-1.45623	0.20098	0.289195	-4.88243
Gm13668	-0.778543	-1.16093	-1.46766	0.197987	0.28546	-4.86984
Gm15793	-0.778543	-1.16093	-1.46766	0.197987	0.28546	-4.86984
Gm43843	-0.778543	-1.16093	-1.46766	0.197987	0.28546	-4.86984
Gpr37	-0.778543	-1.16093	-1.46766	0.197987	0.28546	-4.86984
K230015D01Rik	-0.778543	-1.16093	-1.46766	0.197987	0.28546	-4.86984
Muc3a	-0.778543	-1.16093	-1.46766	0.197987	0.28546	-4.86984
Rap1gapos	-0.778543	-1.16093	-1.46766	0.197987	0.28546	-4.86984
Ramac	-0.777811	2.33579	-2.08024	0.0879727	0.140468	-4.52629
Dgkb	-0.776307	0.0205058	-0.924893	0.394537	0.506682	-5.42729
Rc3h1	-0.775754	3.47937	-4.61945	0.00456267	0.0382786	-1.68004
Gm37893	-0.775474	0.669683	-1.43684	0.206161	0.295848	-4.99976
Galnt3	-0.774728	4.35018	-3.64854	0.012941	0.0382786	-2.91104
1700029N11Rik	-0.774684	-0.915279	-1.07249	0.329145	0.43753	-5.27276
Gm5909	-0.774684	-0.915279	-1.07249	0.329145	0.43753	-5.27276
Tmem74b	-0.774684	-0.915279	-1.07249	0.329145	0.43753	-5.27276
Olfr1034	-0.774478	-0.75347	-0.894214	0.409349	0.522084	-5.43379
Gm37940	-0.774451	-0.632614	-0.789667	0.463025	0.577812	-5.51931
4930417H01Rik	-0.772699	-1.68926	-1.35893	0.228262	0.322272	-5.02486
B4galnt2	-0.772699	-1.68926	-1.35893	0.228262	0.322272	-5.02486
C130051F05Rik	-0.772699	-1.68926	-1.35893	0.228262	0.322272	-5.02486
Cracd	-0.772699	-1.68926	-1.35893	0.228262	0.322272	-5.02486
Fam186b	-0.772699	-1.68926	-1.35893	0.228262	0.322272	-5.02486
Gm13252	-0.772699	-1.68926	-1.35893	0.228262	0.322272	-5.02486
Gm15492	-0.772699	-1.68926	-1.35893	0.228262	0.322272	-5.02486
Gm16315	-0.772699	-1.68926	-1.35893	0.228262	0.322272	-5.02486
Gm26925	-0.772699	-1.68926	-1.35893	0.228262	0.322272	-5.02486
Gm38162	-0.772699	-1.68926	-1.35893	0.228262	0.322272	-5.02486
Gm39317	-0.772699	-1.68926	-1.35893	0.228262	0.322272	-5.02486
Gm42895	-0.772699	-1.68926	-1.35893	0.228262	0.322272	-5.02486
Gm43693	-0.772699	-1.68926	-1.35893	0.228262	0.322272	-5.02486
Gm7516	-0.772699	-1.68926	-1.35893	0.228262	0.322272	-5.02486
Gm7927	-0.772699	-1.68926	-1.35893	0.228262	0.322272	-5.02486
Gm9409	-0.772699	-1.68926	-1.35893	0.228262	0.322272	-5.02486
Ighv1-42	-0.772699	-1.68926	-1.35893	0.228262	0.322272	-5.02486
Ighv1-55	-0.772699	-1.68926	-1.35893	0.228262	0.322272	-5.02486
Nyx	-0.772699	-1.68926	-1.35893	0.228262	0.322272	-5.02486
Snord88c	-0.772699	-1.68926	-1.35893	0.228262	0.322272	-5.02486
Tcp10b	-0.772699	-1.68926	-1.35893	0.228262	0.322272	-5.02486
Tram1l1	-0.772699	-1.68926	-1.35893	0.228262	0.322272	-5.02486
Birc5	-0.772532	-0.104293	-2.70176	0.0366521	0.0641153	-3.41101
Gm11185	-0.772532	-0.104293	-2.70176	0.0366521	0.0641153	-3.41101
Rdh1	-0.772532	-0.104293	-2.70176	0.0366521	0.0641153	-3.41101
Dnajb1	-0.771682	5.55742	-2.03151	0.0938128	0.149089	-5.18665
2310008N11Rik	-0.771539	-0.19913	-0.812768	0.450739	0.564712	-5.51455
Zfp456	-0.771162	-0.896774	-0.671426	0.529646	0.638845	-5.6029
Gmppb	-0.77111	3.63887	-2.35625	0.0613437	0.100935	-4.43463
Mrps18b	-0.770894	3.27095	-1.61243	0.163543	0.241771	-5.33205
Cir1	-0.770581	1.07428	-1.21619	0.274465	0.377841	-5.31632
Plekhg3	-0.769977	7.35353	-2.63946	0.0427328	0.0742398	-4.54454
Kcnk5	-0.769924	7.1794	-3.61046	0.0134989	0.0382786	-3.27387
Smad9	-0.769895	0.14769	-0.983534	0.367401	0.479788	-5.38652
2510046G10Rik	-0.769633	-0.141303	-0.937701	0.388478	0.501681	-5.40969
Omp	-0.769633	-0.141303	-0.937701	0.388478	0.501681	-5.40969
Tchh	-0.769605	3.45336	-1.34676	0.231905	0.326641	-5.69405
Gm9968	-0.769246	0.0205058	-0.894101	0.409405	0.522111	-5.45345
Gm7232	-0.76897	-0.11647	-1.03028	0.346863	0.456847	-5.32629
Spast	-0.768895	3.79493	-3.47002	0.015804	0.0382786	-3.03484
Cadps2	-0.768326	2.80654	-0.814596	0.449777	0.563693	-6.08756
Rnf186	-0.768311	5.26873	-4.14064	0.00765205	0.0382786	-2.46301
Pibf1	-0.768211	1.42515	-1.41851	0.211172	0.301709	-5.1629
Fbxo10	-0.76789	4.22237	-2.2858	0.0672121	0.10993	-4.6402
Commd2	-0.767584	4.03094	-6.82622	0.000556329	0.0382786	0.397887
Fer1l5	-0.767142	2.02612	-2.4626	0.0534952	0.090149	-3.97574
Rassf10	-0.766297	1.05409	-0.923238	0.395325	0.507571	-5.5985
Rasl10a	-0.766045	-0.104293	-0.972176	0.372537	0.485574	-5.38072
Dnajc28	-0.766	1.74038	-0.64461	0.545608	0.654591	-5.95921
Gm19265	-0.765727	-0.651119	-1.9617	0.102586	0.159571	-4.29816
Prr36	-0.765727	-0.651119	-1.9617	0.102586	0.159571	-4.29816
4930404H11Rik	-0.765529	-1.68926	-1.37757	0.222783	0.315782	-5.00466
9930004E17Rik	-0.765529	-1.68926	-1.37757	0.222783	0.315782	-5.00466
AI197445	-0.765529	-1.68926	-1.37757	0.222783	0.315782	-5.00466
C130026I21Rik	-0.765529	-1.68926	-1.37757	0.222783	0.315782	-5.00466
D830026I12Rik	-0.765529	-1.68926	-1.37757	0.222783	0.315782	-5.00466
Gm12961	-0.765529	-1.68926	-1.37757	0.222783	0.315782	-5.00466
Gm14091	-0.765529	-1.68926	-1.37757	0.222783	0.315782	-5.00466
Gm15472	-0.765529	-1.68926	-1.37757	0.222783	0.315782	-5.00466
Gm16103	-0.765529	-1.68926	-1.37757	0.222783	0.315782	-5.00466
Gm17082	-0.765529	-1.68926	-1.37757	0.222783	0.315782	-5.00466
Gm18300	-0.765529	-1.68926	-1.37757	0.222783	0.315782	-5.00466
Gm19353	-0.765529	-1.68926	-1.37757	0.222783	0.315782	-5.00466
Gm20696	-0.765529	-1.68926	-1.37757	0.222783	0.315782	-5.00466
Gm2736	-0.765529	-1.68926	-1.37757	0.222783	0.315782	-5.00466
Gm32526	-0.765529	-1.68926	-1.37757	0.222783	0.315782	-5.00466
Gm35857	-0.765529	-1.68926	-1.37757	0.222783	0.315782	-5.00466
Gm3744	-0.765529	-1.68926	-1.37757	0.222783	0.315782	-5.00466
Gm37702	-0.765529	-1.68926	-1.37757	0.222783	0.315782	-5.00466
Gm38380	-0.765529	-1.68926	-1.37757	0.222783	0.315782	-5.00466
Gm42962	-0.765529	-1.68926	-1.37757	0.222783	0.315782	-5.00466
Gm47856	-0.765529	-1.68926	-1.37757	0.222783	0.315782	-5.00466
Gm50136	-0.765529	-1.68926	-1.37757	0.222783	0.315782	-5.00466
Gm7667	-0.765529	-1.68926	-1.37757	0.222783	0.315782	-5.00466
Gm7688	-0.765529	-1.68926	-1.37757	0.222783	0.315782	-5.00466
Gm8801	-0.765529	-1.68926	-1.37757	0.222783	0.315782	-5.00466
Gm9231	-0.765529	-1.68926	-1.37757	0.222783	0.315782	-5.00466
Gm9506	-0.765529	-1.68926	-1.37757	0.222783	0.315782	-5.00466
Gm9701	-0.765529	-1.68926	-1.37757	0.222783	0.315782	-5.00466
Igkv3-7	-0.765529	-1.68926	-1.37757	0.222783	0.315782	-5.00466
Lhx6	-0.765529	-1.68926	-1.37757	0.222783	0.315782	-5.00466
Msh4	-0.765529	-1.68926	-1.37757	0.222783	0.315782	-5.00466
Nsa2-ps1	-0.765529	-1.68926	-1.37757	0.222783	0.315782	-5.00466
Rnf224	-0.765529	-1.68926	-1.37757	0.222783	0.315782	-5.00466
Rpl19-ps12	-0.765529	-1.68926	-1.37757	0.222783	0.315782	-5.00466
Vmn2r23	-0.765529	-1.68926	-1.37757	0.222783	0.315782	-5.00466
Zfp648	-0.765529	-1.68926	-1.37757	0.222783	0.315782	-5.00466
Ikbkg	-0.764803	4.45195	-3.44369	0.0162837	0.0382786	-3.1747
C2cd2l	-0.764412	7.52591	-3.52626	0.0148317	0.0382786	-3.40682
Eif3a	-0.764242	6.22345	-1.32162	0.239603	0.336039	-6.1713
Vasn	-0.764043	4.60359	-3.3018	0.0191669	0.0382786	-3.37469
Chmp4c	-0.763675	3.29424	-2.28796	0.0670234	0.109662	-4.45267
Neurog2	-0.763082	2.85202	-1.12827	0.3069	0.413778	-5.80081
Eid2	-0.763012	3.23346	-2.53589	0.0487175	0.0826567	-4.11481
Zfp839	-0.762534	3.98953	-3.95013	0.00933722	0.0382786	-2.50295
Tmem144	-0.762025	3.31774	-2.01517	0.0958595	0.152074	-4.82012
2510016D11Rik	-0.761972	2.05921	-2.99833	0.0274501	0.0486713	-3.31395
Gm37336	-0.761681	1.08318	-3.4265	0.0147612	0.0382786	-2.6397
Gm1976	-0.760909	0.14769	-0.954889	0.380464	0.494401	-5.41201
Tcea1-ps1	-0.76083	-0.632614	-1.21065	0.276415	0.380053	-5.14144
Khdrbs1	-0.760712	4.39218	-3.14355	0.023074	0.0411916	-3.5411
Tcp1	-0.760698	6.08315	-2.81347	0.0343993	0.0603596	-4.19276
Dennd11	-0.760599	2.43049	-2.31663	0.064574	0.105889	-4.24029
Sgtb	-0.760262	1.20601	-1.11084	0.31371	0.420825	-5.45164
Tubb4a	-0.760005	0.12743	-1.08009	0.326035	0.433929	-5.29435
Gm11625	-0.759957	-0.366482	-1.11958	0.310279	0.41763	-5.23943
Nxph3	-0.759909	1.93954	-0.974542	0.371462	0.48435	-5.73697
1700001C19Rik	-0.759494	-1.68926	-1.41555	0.211995	0.302566	-4.96313
A730090N16Rik	-0.759494	-1.68926	-1.41555	0.211995	0.302566	-4.96313
Ceacam19	-0.759494	-1.68926	-1.41555	0.211995	0.302566	-4.96313
Col10a1	-0.759494	-1.68926	-1.41555	0.211995	0.302566	-4.96313
Doc2a	-0.759494	-1.68926	-1.41555	0.211995	0.302566	-4.96313
Gm11190	-0.759494	-1.68926	-1.41555	0.211995	0.302566	-4.96313
Gm12411	-0.759494	-1.68926	-1.41555	0.211995	0.302566	-4.96313
Gm12611	-0.759494	-1.68926	-1.41555	0.211995	0.302566	-4.96313
Gm15609	-0.759494	-1.68926	-1.41555	0.211995	0.302566	-4.96313
Gm15713	-0.759494	-1.68926	-1.41555	0.211995	0.302566	-4.96313
Gm23136	-0.759494	-1.68926	-1.41555	0.211995	0.302566	-4.96313
Gm31369	-0.759494	-1.68926	-1.41555	0.211995	0.302566	-4.96313
Gm43637	-0.759494	-1.68926	-1.41555	0.211995	0.302566	-4.96313
Gm45309	-0.759494	-1.68926	-1.41555	0.211995	0.302566	-4.96313
Gm49017	-0.759494	-1.68926	-1.41555	0.211995	0.302566	-4.96313
Gm4925	-0.759494	-1.68926	-1.41555	0.211995	0.302566	-4.96313
Gm5206	-0.759494	-1.68926	-1.41555	0.211995	0.302566	-4.96313
Gm5265	-0.759494	-1.68926	-1.41555	0.211995	0.302566	-4.96313
Gpr55	-0.759494	-1.68926	-1.41555	0.211995	0.302566	-4.96313
Igkv12-89	-0.759494	-1.68926	-1.41555	0.211995	0.302566	-4.96313
Lrrn3	-0.759494	-1.68926	-1.41555	0.211995	0.302566	-4.96313
Ly6g	-0.759494	-1.68926	-1.41555	0.211995	0.302566	-4.96313
Minar2	-0.759494	-1.68926	-1.41555	0.211995	0.302566	-4.96313
Ncan	-0.759494	-1.68926	-1.41555	0.211995	0.302566	-4.96313
Poln	-0.759494	-1.68926	-1.41555	0.211995	0.302566	-4.96313
Prelid3a	-0.759494	-1.68926	-1.41555	0.211995	0.302566	-4.96313
Col14a1	-0.75916	4.65496	-2.46171	0.0535564	0.090149	-4.47864
Socs7	-0.75801	4.68214	-2.21057	0.0741394	0.120428	-4.82057
Hspd1-ps3	-0.757879	1.84562	-1.62836	0.160128	0.237491	-4.99952
Gm20735	-0.756986	1.30542	-1.19635	0.281511	0.38536	-5.38315
Rac3	-0.756986	2.94598	-2.38903	0.0588011	0.0969861	-4.24894
Pdgfd	-0.75684	2.11567	-2.83336	0.0335662	0.0589854	-3.52417
Gm12760	-0.755873	2.07981	-1.66191	0.153161	0.228288	-5.00484
Gm28417	-0.755452	0.669683	-2.01002	0.0965152	0.153012	-4.32279
Tmem64	-0.754666	6.00356	-4.00901	0.00877506	0.0382786	-2.6927
4930412F12Rik	-0.7546	-1.68926	-1.42848	0.208433	0.298397	-4.94888
4930544D05Rik	-0.7546	-1.68926	-1.42848	0.208433	0.298397	-4.94888
Arpp21	-0.7546	-1.68926	-1.42848	0.208433	0.298397	-4.94888
Cpne1	-0.7546	-1.68926	-1.42848	0.208433	0.298397	-4.94888
Dio2	-0.7546	-1.68926	-1.42848	0.208433	0.298397	-4.94888
Dlx1as	-0.7546	-1.68926	-1.42848	0.208433	0.298397	-4.94888
G430095P16Rik	-0.7546	-1.68926	-1.42848	0.208433	0.298397	-4.94888
Gm10863	-0.7546	-1.68926	-1.42848	0.208433	0.298397	-4.94888
Gm11453	-0.7546	-1.68926	-1.42848	0.208433	0.298397	-4.94888
Gm13562	-0.7546	-1.68926	-1.42848	0.208433	0.298397	-4.94888
Gm13833	-0.7546	-1.68926	-1.42848	0.208433	0.298397	-4.94888
Gm15425	-0.7546	-1.68926	-1.42848	0.208433	0.298397	-4.94888
Gm16133	-0.7546	-1.68926	-1.42848	0.208433	0.298397	-4.94888
Gm26789	-0.7546	-1.68926	-1.42848	0.208433	0.298397	-4.94888
Gm31224	-0.7546	-1.68926	-1.42848	0.208433	0.298397	-4.94888
Gm31683	-0.7546	-1.68926	-1.42848	0.208433	0.298397	-4.94888
Gm33051	-0.7546	-1.68926	-1.42848	0.208433	0.298397	-4.94888
Gm37499	-0.7546	-1.68926	-1.42848	0.208433	0.298397	-4.94888
Gm38099	-0.7546	-1.68926	-1.42848	0.208433	0.298397	-4.94888
Gm43963	-0.7546	-1.68926	-1.42848	0.208433	0.298397	-4.94888
Gm44135	-0.7546	-1.68926	-1.42848	0.208433	0.298397	-4.94888
Gm45112	-0.7546	-1.68926	-1.42848	0.208433	0.298397	-4.94888
Gm46336	-0.7546	-1.68926	-1.42848	0.208433	0.298397	-4.94888
Gm48600	-0.7546	-1.68926	-1.42848	0.208433	0.298397	-4.94888
Gm50039	-0.7546	-1.68926	-1.42848	0.208433	0.298397	-4.94888
Gm5237	-0.7546	-1.68926	-1.42848	0.208433	0.298397	-4.94888
Gm5997	-0.7546	-1.68926	-1.42848	0.208433	0.298397	-4.94888
Gm8847	-0.7546	-1.68926	-1.42848	0.208433	0.298397	-4.94888
Grik4	-0.7546	-1.68926	-1.42848	0.208433	0.298397	-4.94888
Gsg1l	-0.7546	-1.68926	-1.42848	0.208433	0.298397	-4.94888
Hrnr	-0.7546	-1.68926	-1.42848	0.208433	0.298397	-4.94888
Il17c	-0.7546	-1.68926	-1.42848	0.208433	0.298397	-4.94888
Pcdhga6	-0.7546	-1.68926	-1.42848	0.208433	0.298397	-4.94888
Prr32	-0.7546	-1.68926	-1.42848	0.208433	0.298397	-4.94888
Rps18-ps1	-0.7546	-1.68926	-1.42848	0.208433	0.298397	-4.94888
Slit1	-0.7546	-1.68926	-1.42848	0.208433	0.298397	-4.94888
Zfp831	-0.7546	-1.68926	-1.42848	0.208433	0.298397	-4.94888
Lax1	-0.753569	1.35135	-4.5724	0.00412309	0.0382786	-1.46116
D130017N08Rik	-0.752741	0.534678	-0.955287	0.38028	0.494186	-5.46748
Nphp1	-0.752705	4.845	-3.11907	0.0237542	0.0423646	-3.64118
Tmem8b	-0.752661	2.98645	-2.53934	0.0485037	0.0823124	-4.06153
B4galt5	-0.752093	6.42192	-2.13194	0.0821881	0.132207	-5.14639
Plcl2	-0.751708	2.69042	-1.66196	0.153151	0.228284	-5.1375
Itga8	-0.751703	3.09816	-1.95745	0.103467	0.160816	-4.84918
Gm12164	-0.751522	1.57051	-1.76693	0.133228	0.201822	-4.7728
Usp31	-0.7514	2.40623	-1.63677	0.158353	0.235193	-5.10722
Rftn1	-0.750779	2.51784	-2.19642	0.0755244	0.122524	-4.41345
Slc4a4	-0.750756	7.46388	-3.57008	0.0141205	0.0382786	-3.34749
Rbm14	-0.750082	4.35279	-3.01614	0.026867	0.0477077	-3.69758
Gm14584	-0.749682	-1.14046	-0.782028	0.467141	0.579879	-5.52713
Atp6v0c	-0.74965	5.60415	-2.64323	0.042531	0.0738996	-4.36718
Smim10l2a	-0.749205	2.19851	-2.26827	0.0687623	0.112268	-4.2569
Tnfsf13	-0.749065	-0.225149	-1.04228	0.341748	0.451163	-5.31335
Pgap6	-0.748449	7.83836	-2.98912	0.0277572	0.0491961	-4.12014
Zfp366	-0.748221	1.70827	-1.68112	0.149306	0.223199	-4.9047
mt-Co1	-0.74816	12.4003	-0.943603	0.385711	0.499971	-7.07656
Nipa1	-0.74808	1.01436	-1.78265	0.130474	0.198123	-4.65376
Serhl	-0.748073	3.68787	-1.43346	0.207077	0.296938	-5.64172
Gm44103	-0.74762	1.96123	-2.12594	0.0828388	0.133157	-4.39503
Gm44867	-0.747038	-0.104293	-2.0127	0.0954254	0.151452	-4.24744
Armc12	-0.746628	0.717934	-0.731818	0.494844	0.603647	-5.68627
Zgpat	-0.746549	4.95805	-2.65589	0.041859	0.0727844	-4.26477
Rnf212b	-0.745988	-0.138701	-0.856023	0.428384	0.541408	-5.47425
Sfpq	-0.745903	6.08469	-1.92465	0.108063	0.167376	-5.39075
Aldh1a7	-0.745501	5.46101	-3.8401	0.0105009	0.0382786	-2.83329
Rwdd2b	-0.744562	3.85741	-3.56129	0.01426	0.0382786	-2.93754
Ears2	-0.743004	4.02057	-2.90136	0.0308801	0.0544799	-3.78933
Trim32	-0.742979	3.39206	-2.96007	0.0287505	0.05087	-3.59825
Crabp2	-0.742977	-0.0139027	-1.06752	0.331191	0.439809	-5.29354
Gm12781	-0.742933	0.514418	-1.11809	0.310859	0.418206	-5.31158
Tsc22d2	-0.742723	3.57417	-2.118	0.0837072	0.134442	-4.73691
Gm42856	-0.742696	-0.134975	-0.974889	0.371304	0.48417	-5.37798
Mfap1a	-0.742691	2.41768	-1.992	0.0988415	0.155211	-4.65733
Tox	-0.74259	-0.38063	-0.91011	0.401622	0.513906	-5.42806
Spc25	-0.742577	2.17967	-2.00267	0.0974569	0.154353	-4.59411
Fgd1	-0.74248	1.36477	-1.91584	0.109332	0.169181	-4.55136
Apln	-0.742174	1.46055	-1.75992	0.134474	0.203458	-4.76242
Zbtb40	-0.741349	4.63697	-2.73406	0.0379593	0.0663123	-4.11325
Terf1	-0.741025	2.55614	-1.27496	0.254508	0.353793	-5.57153
Mob1a	-0.740851	4.59098	-2.55764	0.0473895	0.0805348	-4.33935
Crkl	-0.740796	4.11191	-2.53213	0.0489506	0.0830282	-4.29206
Pnp	-0.740229	5.33869	-2.26578	0.0689856	0.112601	-4.84255
Rdh12	-0.739895	-0.225149	-0.99645	0.36163	0.473429	-5.35533
Osbpl9	-0.73849	6.81433	-9.22191	0.000110428	0.0382786	1.93625
Ccnd1	-0.738464	5.21228	-1.91991	0.108743	0.168334	-5.29072
Zfp879	-0.738421	-0.428881	-1.15869	0.295317	0.400224	-5.19105
Nat8f5	-0.738195	5.90315	-1.96006	0.10311	0.16032	-5.32347
Lrrc24	-0.737895	-0.38063	-0.910791	0.401293	0.513556	-5.42748
Trim37	-0.737424	3.53631	-2.8682	0.0321594	0.0566389	-3.74349
Colec11	-0.736825	-0.421367	-0.989922	0.364537	0.476597	-5.35155
Gm13861	-0.736414	-0.632614	-1.12152	0.309521	0.416785	-5.22978
Slc35a1	-0.736201	4.34591	-3.47553	0.0157057	0.0382786	-3.12045
6430548M08Rik	-0.735732	3.69748	-1.85339	0.118776	0.182084	-5.11466
Trim61	-0.734809	0.603049	-0.946216	0.384491	0.498633	-5.48735
Spata1	-0.734275	1.87714	-1.8115	0.125569	0.191349	-4.77776
Arl10	-0.734266	1.95549	-1.12984	0.306292	0.413082	-5.59203
Chpf2	-0.733777	3.78167	-1.64536	0.15656	0.232765	-5.39962
9930104L06Rik	-0.732858	2.90539	-1.06741	0.331236	0.439858	-5.87325
Plcl1	-0.732649	3.14886	-2.83533	0.033485	0.0588525	-3.71242
Aars2	-0.732623	5.25662	-2.91392	0.0304106	0.0536784	-3.96501
9530026F06Rik	-0.732604	-1.72366	-0.715529	0.504072	0.613185	-5.62226
Gm15563	-0.731469	0.0205058	-0.805263	0.454704	0.568954	-5.52526
Cdc5l	-0.731318	4.14232	-3.87604	0.0101036	0.0382786	-2.61335
4931422A03Rik	-0.731094	-1.68926	-0.74444	0.487774	0.596476	-5.59628
Zfp850	-0.730949	-0.428881	-1.12739	0.307239	0.414179	-5.22172
Ly6c2	-0.730473	0.631686	-1.34528	0.232352	0.327203	-5.09596
Elp4	-0.730126	2.48214	-2.38146	0.0593777	0.0978824	-4.16608
Coq10b	-0.729955	3.79892	-2.51919	0.0497641	0.0843326	-4.25031
Bex4	-0.729952	1.87734	-1.50768	0.187825	0.27317	-5.15143
Rab5a	-0.729664	2.99339	-1.23105	0.269291	0.371548	-5.72026
Gpr27	-0.729274	-0.130618	-0.782563	0.466851	0.579716	-5.53321
Zbtb18	-0.728828	3.68153	-1.98956	0.0991613	0.155211	-4.93205
Timp3	-0.728701	7.3841	-2.20861	0.0743299	0.120709	-5.13217
Pptc7	-0.728465	3.38109	-1.74704	0.136794	0.206596	-5.18532
Zkscan3	-0.727984	5.36216	-5.8213	0.00163377	0.0382786	-0.782229
Rpa3	-0.727972	3.06817	-5.54139	0.00162123	0.0382786	-0.621477
Lsmem2	-0.727961	1.05454	-2.29116	0.0666079	0.109042	-4.03471
Zfp58	-0.727804	1.15549	-2.14099	0.0812171	0.130768	-4.23678
Itk	-0.727635	-0.428881	-1.12003	0.310101	0.417413	-5.22886
Tspan13	-0.727231	3.70788	-2.06727	0.0894897	0.142727	-4.83613
Hsd17b1	-0.726234	0.3636	-0.749918	0.484727	0.593462	-5.60625
Macir	-0.726195	3.62751	-2.04343	0.0923486	0.147008	-4.85153
Aass	-0.726053	7.56218	-13.2185	1.48411e-05	0.0382786	3.98245
Mfsd8	-0.726043	2.10189	-1.32232	0.239383	0.335776	-5.41355
Rpl21	-0.724935	7.93901	-1.97802	0.100687	0.15682	-5.49253
Cdr2	-0.724923	5.62634	-1.92393	0.108165	0.167517	-5.33987
Palm3	-0.724502	5.92563	-4.24463	0.00687996	0.0382786	-2.41708
Zfp518b	-0.724489	1.79912	-1.80854	0.126064	0.192042	-4.76763
Gm2830	-0.724226	0.941169	-1.01922	0.351637	0.462125	-5.48724
Gm47636	-0.723799	-0.612137	-0.669695	0.530667	0.639774	-5.60894
2310074N15Rik	-0.723529	-0.957202	-0.693131	0.516953	0.626041	-5.57807
D630003M21Rik	-0.722549	1.97359	-1.85398	0.118683	0.181964	-4.74354
Gm30122	-0.721284	2.52325	-1.41249	0.212845	0.303683	-5.4037
Gm4952	-0.720716	0.704002	-2.33711	0.061322	0.100903	-3.92077
Prkd3	-0.720708	5.20216	-2.95112	0.0290647	0.0513848	-3.90969
Gm45311	-0.72018	-0.957202	-0.975479	0.371037	0.483846	-5.35495
Pcdh12	-0.720056	3.56689	-2.4822	0.05217	0.0881956	-4.25458
Thumpd3	-0.71955	3.37808	-5.65568	0.00146351	0.0382786	-0.542536
Chrm3	-0.719254	1.13727	-1.5106	0.187104	0.272273	-5.0011
Gm16124	-0.719165	1.53257	-1.99242	0.0987869	0.155211	-4.48549
Gsr	-0.719022	6.26701	-1.7222	0.141383	0.212788	-5.67762
Rnf144b	-0.718958	1.13945	-1.46675	0.198222	0.28573	-5.05219
Zc3h12d	-0.718692	-0.612137	-0.66223	0.535085	0.644249	-5.61391
Edn3	-0.718529	2.58842	-3.42075	0.0163536	0.0382786	-2.87811
Gm47078	-0.718261	-0.632614	-1.04922	0.338816	0.447839	-5.29851
Rpl10-ps1	-0.718261	-0.632614	-1.04922	0.338816	0.447839	-5.29851
Lrpprc	-0.717944	6.11767	-2.38572	0.0590525	0.0973766	-4.77162
Htatsf1	-0.717729	5.0047	-2.1692	0.0782658	0.126353	-4.92745
Gsdmc2	-0.717652	1.1716	-0.726698	0.497732	0.606571	-5.78052
C7	-0.717399	1.32285	-1.94639	0.104993	0.163023	-4.50702
Gnpda1	-0.717347	5.5287	-2.14424	0.0808706	0.130261	-5.03163
Gm31848	-0.717255	2.02648	-2.7784	0.0359245	0.06294	-3.57985
Tmem199	-0.716211	4.41131	-3.07175	0.0251327	0.0447193	-3.63733
Pabpn1	-0.716047	5.55398	-2.74243	0.037566	0.0656468	-4.22908
Pdcd11	-0.715628	5.33704	-3.61535	0.0134258	0.0382786	-3.08857
Acmsd	-0.715565	6.68604	-3.27101	0.0198653	0.0382786	-3.6557
Gm11235	-0.715227	-0.957202	-0.681761	0.523577	0.63282	-5.58581
Lpcat2	-0.715041	-0.0355655	-0.886281	0.413249	0.525397	-5.45467
Adam22	-0.714539	1.9764	-1.63046	0.159683	0.236903	-5.02243
Gm49668	-0.714091	1.63701	-2.25104	0.0703242	0.114634	-4.178
Tyro3	-0.713289	2.30213	-1.57347	0.172198	0.25317	-5.16423
Pdzd3	-0.713139	7.61292	-3.41662	0.0167939	0.0382786	-3.55138
Lonrf1	-0.712995	2.5473	-1.6161	0.162751	0.240822	-5.1664
Tmem35a	-0.712762	1.66834	-1.06092	0.333923	0.442546	-5.59909
Zfp882	-0.712652	0.397703	-1.70482	0.144682	0.217126	-4.64946
Phf8	-0.712455	2.95127	-3.19353	0.0217517	0.0389384	-3.22575
Cenpv	-0.712268	4.91765	-2.4762	0.0525718	0.0888466	-4.49998
Scn4b	-0.711945	3.14069	-1.2364	0.267449	0.369371	-5.75107
Ccdc30	-0.710705	2.04499	-2.61389	0.0441326	0.0765397	-3.78809
Ly9	-0.710468	-0.38063	-0.829787	0.441842	0.555612	-5.49396
Clip3	-0.710458	1.82396	-2.3569	0.0612923	0.100859	-4.07522
Acsm2	-0.709468	11.4011	-4.66782	0.00453465	0.0382786	-2.36388
Cep68	-0.709401	3.44643	-6.42417	0.000763496	0.0382786	0.110992
Kcnu1	-0.709207	-0.957202	-0.952648	0.381501	0.495521	-5.37501
Gm37844	-0.708652	0.912518	-1.43897	0.205587	0.295095	-5.04154
Nme2	-0.708027	2.18041	-3.63209	0.0116528	0.0382786	-2.51354
Vrk2	-0.706758	0.911025	-1.42575	0.209182	0.299357	-5.05573
Gcc1	-0.705244	3.85748	-2.5036	0.0507631	0.0859514	-4.28354
Lysmd4	-0.705138	3.55637	-6.33679	0.000819565	0.0382786	0.0332591
Rbm3	-0.704975	4.53999	-1.50766	0.18783	0.27317	-5.71872
Gm20511	-0.70493	0.106954	-1.43954	0.205432	0.294905	-4.91974
Gm42878	-0.70472	-0.183226	-1.13945	0.302598	0.408808	-5.21646
Irs1	-0.704705	1.13849	-1.25394	0.261492	0.362219	-5.29136
Fabp7	-0.703566	2.35181	-3.07265	0.0248933	0.0443083	-3.26507
Lfng	-0.703132	3.81919	-4.24694	0.00686382	0.0382786	-2.14982
Snx7	-0.702718	5.14503	-3.60638	0.0135604	0.0382786	-3.0762
Abhd1	-0.702642	-0.667022	-0.641858	0.547263	0.656127	-5.61701
Btnl10	-0.702414	-1.16093	-1.06235	0.333328	0.441939	-5.28744
Gm14253	-0.702414	-1.16093	-1.06235	0.333328	0.441939	-5.28744
Gm15502	-0.702414	-1.16093	-1.06235	0.333328	0.441939	-5.28744
Gm9908	-0.702414	-1.16093	-1.06235	0.333328	0.441939	-5.28744
Samt2b	-0.702414	-1.16093	-1.06235	0.333328	0.441939	-5.28744
Setd3	-0.702117	6.06755	-2.58082	0.046017	0.0783178	-4.50292
Itgb2l	-0.701517	2.28332	-1.66186	0.15317	0.228293	-5.05132
Wasf2	-0.701511	5.2287	-2.86996	0.0320898	0.056524	-4.01972
Nr0b2	-0.701415	0.483869	-0.980322	0.368847	0.48144	-5.43665
Atp11c	-0.701202	2.31577	-1.31019	0.243179	0.34029	-5.47687
Rnf34	-0.701172	3.56977	-1.96077	0.103013	0.160173	-4.9487
Zc4h2	-0.701023	-0.0560416	-0.902205	0.40545	0.517952	-5.43829
Gm9493	-0.700816	0.371114	-0.664199	0.533917	0.643091	-5.66785
Gm33472	-0.700173	0.397703	-1.78933	0.129323	0.196549	-4.54998
Gabrb3	-0.699411	2.29675	-2.40719	0.0574414	0.0948851	-4.09801
0610030E20Rik	-0.698998	4.62943	-6.65232	0.000636762	0.0382786	0.212034
Osgin1	-0.698874	6.90561	-4.99655	0.00333612	0.0382786	-1.69908
Hpf1	-0.698833	4.50728	-5.19285	0.00266096	0.0382786	-1.23915
Wdr70	-0.69818	3.02046	-2.25111	0.0703175	0.114627	-4.44697
Gm13292	-0.698146	-0.693042	-1.4928	0.191545	0.277705	-4.83183
Trmt10b	-0.697735	3.04863	-2.14745	0.0805305	0.129725	-4.59152
Fam71b	-0.697718	-1.16093	-1.01997	0.351312	0.461789	-5.32673
Gm12250	-0.697718	-1.16093	-1.01997	0.351312	0.461789	-5.32673
Map3k13	-0.697611	3.66816	-8.21742	0.000206972	0.0382786	1.38854
Gm16223	-0.697318	-1.16093	-1.02457	0.349321	0.459594	-5.32252
Gm28112	-0.697318	-1.16093	-1.02457	0.349321	0.459594	-5.32252
Gm36995	-0.697318	-1.16093	-1.02457	0.349321	0.459594	-5.32252
Gm42814	-0.697318	-1.16093	-1.02457	0.349321	0.459594	-5.32252
Tnni2	-0.697318	-1.16093	-1.02457	0.349321	0.459594	-5.32252
Gm38393	-0.697271	-0.81587	-0.599014	0.573449	0.682158	-5.63656
Dnajc12	-0.69719	6.46115	-2.42079	0.0564448	0.093326	-4.7589
Inka1	-0.697172	2.01296	-1.24727	0.263741	0.364935	-5.48059
Gpr157	-0.697163	0.608949	-1.49072	0.192068	0.278387	-4.93079
Amacr	-0.697086	8.30963	-3.47077	0.0157906	0.0382786	-3.53981
Jpx	-0.696748	1.79947	-1.48713	0.192978	0.279485	-5.15901
Fut1	-0.696009	-0.957202	-0.906837	0.403203	0.51559	-5.41429
Gm42929	-0.696009	-0.957202	-0.906837	0.403203	0.51559	-5.41429
Frmpd2	-0.695228	-0.693042	-1.46718	0.19811	0.285592	-4.86009
Gm10046	-0.695228	-0.693042	-1.46718	0.19811	0.285592	-4.86009
Plekha2	-0.695184	3.21095	-2.55868	0.0473269	0.0804354	-4.08438
Foxo6	-0.695032	-0.447387	-1.37277	0.22418	0.317409	-4.9671
Eml4	-0.69503	4.23397	-3.70466	0.0121654	0.0382786	-2.82917
Trim35	-0.694824	4.50497	-2.56189	0.0471342	0.0801214	-4.32222
Tspan3	-0.694647	6.82166	-1.83936	0.121009	0.184979	-5.5785
Sall3	-0.693947	2.00269	-2.07644	0.088415	0.141119	-4.46835
Gm8425	-0.693127	-0.421367	-0.838178	0.437504	0.55111	-5.48027
B3gnt9	-0.692665	0.242743	-1.3301	0.236979	0.332782	-5.05274
Zmynd19	-0.692446	3.04629	-1.83396	0.12188	0.186129	-5.00065
Tmem237	-0.692244	3.41348	-3.11281	0.0239316	0.0426637	-3.41101
Ccdc180	-0.692189	-0.957202	-0.896261	0.408348	0.520988	-5.42316
Spag1	-0.692136	2.18204	-1.33618	0.235117	0.330508	-5.41494
Gm50360	-0.691509	-0.447387	-1.33619	0.235112	0.330508	-5.00611
Tnfrsf13b	-0.691509	-0.447387	-1.33619	0.235112	0.330508	-5.00611
6530402F18Rik	-0.691352	0.524456	-0.629033	0.555021	0.664077	-5.72064
Gjb2	-0.691096	6.02603	-3.83777	0.0105272	0.0382786	-2.8963
Bambi	-0.691051	2.47039	-1.40968	0.213629	0.30467	-5.3964
Zfp592	-0.690998	5.90312	-3.90448	0.00980126	0.0382786	-2.80573
Cpne4	-0.690886	1.30478	-0.739842	0.490341	0.599022	-5.80256
Kirrel	-0.690787	2.88805	-1.28221	0.252138	0.350929	-5.64174
Unc119b	-0.690658	7.23612	-3.21873	0.021117	0.0382786	-3.77127
Zbed3	-0.690443	4.54157	-4.0716	0.00821919	0.0382786	-2.44957
Ammecr1l	-0.690399	2.53437	-2.22866	0.0724074	0.117809	-4.37705
Ttc32	-0.69035	4.07205	-3.06655	0.0252895	0.0449893	-3.58821
Adm2	-0.69012	1.41409	-3.67267	0.0110355	0.0382786	-2.3876
Mrpl40	-0.689788	5.27196	-3.56292	0.0142341	0.0382786	-3.14513
Bckdha	-0.689737	5.26281	-1.00014	0.359993	0.471647	-6.4055
G530011O06Rik	-0.688946	-0.949688	-0.6048	0.569868	0.678948	-5.63661
Nap1l3	-0.688909	-0.164721	-0.660823	0.53592	0.645079	-5.61406
Lama3	-0.688414	3.90667	-1.78337	0.130351	0.197959	-5.24736
Prorsd1	-0.687993	3.50803	-3.34353	0.0182635	0.0382786	-3.14208
Zfp11	-0.687834	0.631686	-1.39704	0.21719	0.309142	-5.03905
Eva1a	-0.687783	5.44036	-2.9072	0.0306609	0.054104	-3.99776
Spcs3	-0.687299	4.82708	-3.12584	0.0235637	0.0420361	-3.63289
Fancl	-0.687209	2.12657	-2.21017	0.0741777	0.120486	-4.32081
Rnpc3	-0.687115	2.78315	-2.02194	0.095007	0.150856	-4.70116
Traf3ip3	-0.686758	0.0994393	-2.0898	0.084437	0.135221	-4.15577
Fam117b	-0.686728	4.01867	-5.42097	0.00185647	0.0382786	-0.84759
Nid1	-0.68608	4.00256	-1.93239	0.106959	0.16579	-5.07465
Zfp638	-0.685737	4.57492	-3.33445	0.018456	0.0382786	-3.33182
2310043L19Rik	-0.685458	0.115037	-0.780118	0.468174	0.580242	-5.55112
Cep44	-0.685211	3.28561	-4.53731	0.00439894	0.0382786	-1.65793
1110032F04Rik	-0.685101	0.228595	-0.633754	0.552157	0.661266	-5.66691
Gm44117	-0.68476	1.33292	-0.869887	0.421397	0.533914	-5.70336
Gtf2h2	-0.684261	3.63604	-4.03672	0.00846515	0.0382786	-2.34892
Rab2b	-0.684206	0.123625	-0.602229	0.571458	0.680292	-5.67466
Scaf8	-0.684088	4.33588	-2.96874	0.0284499	0.050365	-3.75895
Ccdc88a	-0.683505	0.893288	-0.763204	0.477394	0.588933	-5.69547
Fndc5	-0.683042	1.12954	-1.93461	0.106645	0.165332	-4.48934
Cldn9	-0.682809	-0.144245	-3.69183	0.0107927	0.0382786	-2.33254
Gm13127	-0.682809	-0.144245	-3.69183	0.0107927	0.0382786	-2.33254
Gm28529	-0.682584	-1.22136	-0.791786	0.461888	0.576583	-5.51886
Snora78	-0.682584	-1.22136	-0.791786	0.461888	0.576583	-5.51886
Trgc4	-0.682584	-1.22136	-0.791786	0.461888	0.576583	-5.51886
Gm36210	-0.68222	-0.299726	-0.915265	0.39914	0.51117	-5.4144
Gna14	-0.681849	2.73954	-3.15863	0.022666	0.0404958	-3.23093
Tmed6	-0.681776	3.38788	-2.5641	0.0470023	0.0799204	-4.1109
Tmem132a	-0.681773	2.74788	-1.30165	0.245881	0.343211	-5.58501
Gm44550	-0.68171	-0.693042	-1.37601	0.223237	0.316347	-4.95915
Saxo2	-0.681097	0.106954	-1.23809	0.266871	0.368698	-5.13482
Stxbp4	-0.680958	3.40666	-4.78027	0.0033507	0.0382786	-1.39896
Palb2	-0.680143	0.573013	-1.70573	0.144508	0.216877	-4.67533
Dll4	-0.679981	4.14723	-4.22756	0.00700035	0.0382786	-2.2194
Mageh1	-0.679634	2.31598	-2.58565	0.0457362	0.0778673	-3.87378
Cdk1	-0.67913	0.106954	-1.36968	0.225087	0.318468	-4.99595
Zik1	-0.678659	-0.217635	-0.894182	0.409365	0.522084	-5.43456
Dcaf12l1	-0.678376	0.745925	-3.09152	0.0222603	0.039819	-3.00026
Zfc3h1	-0.678161	4.71997	-2.7067	0.0392776	0.0685114	-4.16312
Gm21321	-0.677521	3.39916	-4.2736	0.00613683	0.0382786	-2.00129
Egflam	-0.6774	2.99141	-2.76756	0.036411	0.0637201	-3.76976
Norad	-0.675988	3.87345	-1.32285	0.239221	0.335592	-5.81575
Alkbh2	-0.675925	2.21332	-1.65305	0.154971	0.230564	-5.04809
Gm15516	-0.675601	-0.0418935	-1.0354	0.344672	0.454413	-5.31954
Nebl	-0.675414	0.212045	-0.685726	0.521261	0.630423	-5.63034
Upp2	-0.675352	3.69663	-1.59736	0.16684	0.246104	-5.44309
Tspan7	-0.674456	4.05782	-3.78701	0.0111206	0.0382786	-2.70456
Fgr	-0.674243	0.486427	-1.43065	0.20784	0.297911	-4.97808
Chst15	-0.674141	4.40219	-2.53087	0.0490294	0.0831539	-4.34666
Depdc7	-0.67371	3.88988	-5.24775	0.00214516	0.0382786	-0.989562
Gm49839	-0.673329	-1.22136	-0.826134	0.443741	0.557538	-5.49219
Mast1	-0.673256	-0.217635	-0.877468	0.417614	0.529931	-5.44843
Spag6l	-0.673201	-0.183226	-0.962664	0.376882	0.490515	-5.38126
Tceal8	-0.673165	4.5504	-3.19359	0.02175	0.0389368	-3.50511
Pdp2	-0.672995	6.21629	-3.37873	0.0175386	0.0382786	-3.4757
Gm23458	-0.672574	-0.21588	-1.07028	0.330052	0.438581	-5.27792
Ces1d	-0.672565	7.97059	-2.57518	0.0463467	0.0788435	-4.68464
Tarsl2	-0.672536	2.76019	-2.1839	0.0767725	0.12409	-4.48455
Rab17	-0.672368	5.14113	-1.59914	0.166447	0.245566	-5.70073
Gm12576	-0.672266	2.61886	-2.88571	0.031477	0.0554887	-3.5492
Gm14320	-0.671818	0.655751	-1.43255	0.207325	0.297244	-5.0043
Gm2693	-0.67165	-0.632614	-0.606411	0.568873	0.677869	-5.64569
Slc23a2	-0.670956	3.71605	-3.90941	0.00974995	0.0382786	-2.50928
Rasal2	-0.670834	3.0376	-2.68204	0.040508	0.0705648	-3.88821
Fmn1	-0.670606	3.49741	-4.69735	0.0037221	0.0382786	-1.51337
Gm43428	-0.670579	-1.22136	-0.836598	0.438318	0.551906	-5.48389
Prr5	-0.670438	5.87421	-2.49663	0.0512168	0.086678	-4.59601
Parg	-0.670432	3.18006	-1.42754	0.20869	0.298725	-5.54037
Gm11560	-0.670346	0.657506	-0.707217	0.508827	0.617794	-5.69046
Gm28035	-0.670317	0.974275	-1.0823	0.325134	0.432913	-5.43587
Fam131a	-0.670211	1.34043	-1.02236	0.350275	0.460678	-5.56639
Gnas	-0.670099	2.54878	-0.880506	0.416105	0.52839	-5.97097
Frg2f1	-0.669879	2.97839	-1.94038	0.105832	0.164154	-4.8487
Wipf2	-0.66972	4.12858	-2.52132	0.0496294	0.0841284	-4.31175
1700124L16Rik	-0.669611	-1.22136	-0.761656	0.478245	0.588933	-5.54153
5033406O09Rik	-0.669611	-1.22136	-0.761656	0.478245	0.588933	-5.54153
Nudt19	-0.669242	9.87693	-3.5003	0.0152719	0.0382786	-3.62141
6430550D23Rik	-0.669054	1.18529	-1.5473	0.178258	0.261001	-4.96813
Gm10284	-0.668797	-1.22136	-0.762498	0.477782	0.588933	-5.5409
Gprin3	-0.668797	-1.22136	-0.762498	0.477782	0.588933	-5.5409
Gm44996	-0.66862	-1.22136	-0.831258	0.441079	0.55485	-5.48814
Gm16023	-0.668025	0.314762	-1.43496	0.206671	0.296467	-4.94748
Trmt44	-0.667957	3.06814	-2.4437	0.0548076	0.0907633	-4.20578
Rapsn	-0.667681	1.19237	-1.13719	0.303463	0.409818	-5.42284
Gm44597	-0.667496	-0.164721	-0.927804	0.393154	0.50645	-5.41014
Slc25a40	-0.66703	2.64659	-3.31179	0.0183617	0.0382786	-3.01297
Spata2	-0.666927	3.39361	-1.11643	0.31151	0.418898	-5.94059
Ccndbp1	-0.66676	5.48075	-3.92979	0.00954082	0.0382786	-2.73175
Gm4202	-0.666685	-1.22136	-0.84077	0.43617	0.549691	-5.48057
Nxt2	-0.666559	3.36878	-2.65798	0.0417497	0.072611	-3.9865
Hnrnpm	-0.666477	6.6393	-1.66017	0.153514	0.228723	-5.79582
E330037G11Rik	-0.666028	-0.693042	-1.26458	0.257933	0.357972	-5.07645
Gm7099	-0.666028	-0.693042	-1.26458	0.257933	0.357972	-5.07645
Gpr12	-0.666028	-0.693042	-1.26458	0.257933	0.357972	-5.07645
Decr2	-0.665137	4.58221	-2.38151	0.0593743	0.0978798	-4.57708
Meox1	-0.664961	2.74309	-1.4053	0.214856	0.30618	-5.46757
Ipo8	-0.664626	4.59657	-3.43926	0.0163661	0.0382786	-3.20537
Susd3	-0.664464	6.35535	-3.30513	0.0190928	0.0382786	-3.5822
Bbof1	-0.664362	1.70625	-1.34775	0.231608	0.326284	-5.30238
Cdc20	-0.664126	0.77019	-0.747952	0.485819	0.59458	-5.68291
Gm27239	-0.664105	-0.693042	-1.25432	0.261362	0.362084	-5.08702
Mccc1	-0.662773	6.86243	-3.67996	0.0125002	0.0382786	-3.16266
Apaf1	-0.662579	1.85429	-2.87427	0.0304902	0.0538118	-3.41123
Dcun1d5	-0.662448	4.61241	-6.34142	0.000816478	0.0382786	-0.0491469
C1qtnf12	-0.662048	7.06241	-3.64674	0.0129668	0.0382786	-3.22029
Crbn	-0.662	3.40525	-4.06202	0.00782589	0.0382786	-2.25115
1700003D09Rik	-0.661542	-1.72366	-0.709791	0.507351	0.616438	-5.62633
Eid3	-0.661542	-1.72366	-0.709791	0.507351	0.616438	-5.62633
Kifc5b	-0.661152	1.20987	-1.91108	0.110023	0.170127	-4.53184
Mdh1	-0.661149	10.2997	-2.75761	0.0368634	0.0644656	-4.61903
Gm41077	-0.660355	-1.22136	-0.792677	0.461411	0.576096	-5.51818
Stub1	-0.65994	5.16078	-2.78789	0.0355045	0.0622268	-4.12027
Polk	-0.659896	2.73805	-2.04588	0.0920505	0.146587	-4.66014
Unc13a	-0.659742	1.88024	-1.57154	0.172637	0.253633	-5.07533
Gm7537	-0.659628	0.990683	-0.95558	0.380144	0.494034	-5.55719
Fam168b	-0.659502	5.71174	-1.67316	0.150893	0.22528	-5.68064
Rpl19-ps5	-0.659333	-0.0540707	-0.994769	0.362377	0.47436	-5.35488
Bloc1s4	-0.658504	3.86105	-1.29723	0.247292	0.344954	-5.84408
Ccdc171	-0.658197	1.46433	-1.22911	0.269963	0.372378	-5.38151
Gm46565	-0.658175	-0.461535	-0.948335	0.383504	0.497633	-5.38152
Rgcc	-0.65802	4.75587	-2.19577	0.075589	0.12261	-4.85586
Gm12577	-0.657606	-1.22136	-0.80207	0.456399	0.570805	-5.51096
Orc2	-0.657587	3.16078	-3.9701	0.00840742	0.0382786	-2.29957
Gm44899	-0.657561	-0.693042	-0.600498	0.572529	0.681232	-5.63811
1810012K08Rik	-0.657505	-0.72745	-0.669295	0.530903	0.639997	-5.58806
Zscan20	-0.657028	1.53251	-1.42667	0.208929	0.299044	-5.17729
Mphosph8	-0.656715	2.66946	-1.32995	0.237027	0.33284	-5.53862
Ttll7	-0.656525	-0.0280509	-0.700988	0.51241	0.621475	-5.5947
0610040J01Rik	-0.655152	4.56771	-4.32054	0.00637229	0.0382786	-2.17774
Calhm5	-0.654999	0.195942	-0.868078	0.422304	0.534872	-5.49026
Wnt9a	-0.654645	1.00833	-2.27262	0.0668393	0.109387	-4.04444
1700113A16Rik	-0.65459	1.67173	-0.855208	0.428797	0.541868	-5.79055
4930431P19Rik	-0.654497	1.48425	-1.25621	0.260729	0.361304	-5.35729
Iqcd	-0.654419	1.80189	-1.03532	0.344709	0.454445	-5.65324
Dnajc13	-0.653948	6.19659	-4.44543	0.00562749	0.0382786	-2.22088
Tmem252	-0.653851	8.14976	-5.69404	0.00181852	0.0382786	-1.11315
Hmcn1	-0.65383	0.0872621	-2.09142	0.0833869	0.133968	-4.14926
[truncated: 51,057 more rows]
